# Supplementary material for: 1-(3,5-Dinitro­benzo­yl)-3,3-dipropyl­thio­urea
Source: Acta Crystallogr Sect E Struct Rep Online. 2011 Apr 16;67(Pt 5):o1162. doi: 10.1107/S1600536811013638 (PMC3089134; doi:10.1107/S1600536811013638)
Supplement: Supplementary file 1 [file e-67-o1162-sup1.cif]

##############################################################################
#                                                                            #
# This CIF contains the data in a paper accepted for publication in          #
# Acta Crystallographica Section E. It conforms to the requirements of       #
# Notes for Authors for Acta Crystallographica Section E, and has been       #
# peer reviewed under the auspices of the IUCr Commission on Journals.       #
#                                                                            #
# Full details of the Crystallographic Information File format               #
# are given in the paper "The Crystallographic Information File (CIF):       #
# a New Standard Archive File for Crystallography" by S. R. Hall, F. H.      #
# Allen and I. D. Brown [Acta Cryst. (1991), A47, 655-685].                  #
#                                                                            #
# The current version of the core CIF dictionary is obtainable from          #
# ftp://ftp.iucr.org/pub/cif_core.dic.                                       #
#                                                                            #
# Software is freely available for graphical display of the structure(s)     #
# in this CIF. For information consult the CIF software page                 #
# http://www.iucr.org/resources/cif/software.                                #
#                                                                            #
# This file may be used for bona fide research purposes within the           #
# scientific community so long as proper attribution is given to the journal # 
# article from which it was obtained.                                        #
#                                                                            #
##############################################################################
data_global
_audit_creation_method     SHELXL-97
_journal_date_recd_electronic     2011-04-11
_journal_date_accepted     2011-04-11
_journal_name_full     'Acta Crystallographica, Section E'
_journal_year     2011
_journal_volume     67
_journal_issue      5
_journal_page_first     o1162
_journal_page_last     o1162
_journal_paper_category     QO
_journal_coeditor_code     HB5845
_publ_contact_author_name     ' Edward RT Tiekink '
_publ_contact_author_address
;
Department of Chemistry, University of Malaya,
50603 Kuala Lumpur, Malaysia
;
_publ_contact_author_email
;
edward.tiekink@gmail.com
;
_publ_contact_author_fax     ' +60 3 7967 4193 '
_publ_contact_author_phone     ' +60 3 7967 6775 '
_publ_section_title
;
1-(3,5-Dinitrobenzoyl)-3,3-dipropylthiourea
;
loop_
    _publ_author_name
    _publ_author_footnote
    _publ_author_address
    'Sohail Saeed'
;
Additional correspondence author, e-mail: sohail262001@yahoo.com.
;
;
Department of Chemistry, Research Complex, Allama Iqbal Open University,
Islamabad 44000, Pakistan
;
    'Naghmana Rashid' .
;
Department of Chemistry, Research Complex, Allama Iqbal Open University,
Islamabad 44000, Pakistan
;
    'Muhammad Sher' .
;
Department of Chemistry, Research Complex, Allama Iqbal Open University,
Islamabad 44000, Pakistan
;
    'Ng, Seik Weng' .
;
Department of Chemistry, University of Malaya,
50603 Kuala Lumpur, Malaysia
;
    'Tiekink, Edward R. T.' .
;
Department of Chemistry, University of Malaya,
50603 Kuala Lumpur, Malaysia
;
data_I
_audit_creation_method     SHELXL-97
_chemical_name_systematic
;
1-(3,5-Dinitrobenzoyl)-3,3-dipropylthiourea
;
_chemical_name_common     ?
_chemical_formula_moiety     'C14 H18 N4 O5 S'
_chemical_formula_sum     'C14 H18 N4 O5 S'
_chemical_formula_iupac     'C14 H18 N4 O5 S'
_chemical_formula_weight     354.38
_chemical_melting_point     ?
_symmetry_cell_setting     monoclinic
_symmetry_space_group_name_H-M     'P 21/c'
_symmetry_space_group_name_Hall     '-P 2ybc'
loop_
    _symmetry_equiv_pos_as_xyz
    'x, y, z'
    '-x, y+1/2, -z+1/2'
    '-x, -y, -z'
    'x, -y-1/2, z-1/2'
_cell_length_a     7.9406(4)
_cell_length_b     21.2839(10)
_cell_length_c     9.5967(4)
_cell_angle_alpha     90.00
_cell_angle_beta     94.379(4)
_cell_angle_gamma     90.00
_cell_volume     1617.17(13)
_cell_formula_units_Z     4
_cell_measurement_reflns_used     3443
_cell_measurement_theta_min     2.3290
_cell_measurement_theta_max     29.3310
_cell_measurement_temperature     295(2)
_exptl_crystal_description     Prism
_exptl_crystal_colour     'Light yellow'
_exptl_crystal_size_max     0.30
_exptl_crystal_size_mid     0.20
_exptl_crystal_size_min     0.10
_exptl_crystal_density_diffrn     1.456
_exptl_crystal_density_meas     ?
_exptl_crystal_density_method     'not measured'
_exptl_crystal_F_000     744
_exptl_absorpt_coefficient_mu     0.234
_exptl_absorpt_correction_type     multi-scan
_exptl_absorpt_process_details     '(CrysAlis PRO; Agilent, 2010)'
_exptl_absorpt_correction_T_min     0.9332
_exptl_absorpt_correction_T_max     0.9770
_diffrn_ambient_temperature     295(2)
_diffrn_radiation_type     MoK\a
_diffrn_radiation_wavelength     0.71073
_diffrn_radiation_source     'SuperNova (Mo) X-ray Source'
_diffrn_radiation_monochromator     Mirror
_diffrn_measurement_device_type
                  'Agilent SuperNova Dual diffractometer with an Atlas detector'
_diffrn_measurement_method     \w
_diffrn_detector_area_resol_mean     10.4041
_diffrn_reflns_number     8055
_diffrn_reflns_av_R_equivalents     0.0270
_diffrn_reflns_av_sigmaI/netI     0.0374
_diffrn_reflns_theta_min     2.33
_diffrn_reflns_theta_max     27.50
_diffrn_reflns_theta_full     27.50
_diffrn_measured_fraction_theta_max     0.972
_diffrn_measured_fraction_theta_full     0.972
_diffrn_reflns_limit_h_min     -10
_diffrn_reflns_limit_h_max     10
_diffrn_reflns_limit_k_min     -27
_diffrn_reflns_limit_k_max     26
_diffrn_reflns_limit_l_min     -12
_diffrn_reflns_limit_l_max     10
_diffrn_standards_number     0
_diffrn_standards_interval_count     0
_diffrn_standards_interval_time     0
_diffrn_standards_decay_%     0
_reflns_number_total     3614
_reflns_number_gt     2878
_reflns_threshold_expression     I>2\s(I)
_refine_ls_structure_factor_coef     Fsqd
_refine_ls_matrix_type     full
_refine_ls_R_factor_all     0.0697
_refine_ls_R_factor_gt     0.0548
_refine_ls_wR_factor_gt     0.1398
_refine_ls_wR_factor_ref     0.1536
_refine_ls_goodness_of_fit_ref     1.022
_refine_ls_restrained_S_all     1.022
_refine_ls_number_reflns     3614
_refine_ls_number_parameters     221
_refine_ls_number_restraints     1
_refine_ls_hydrogen_treatment     mixed
_refine_ls_weighting_scheme     calc
_refine_ls_weighting_details
         'calc w=1/[\s^2^(Fo^2^)+(0.0697P)^2^+1.1729P] where P=(Fo^2^+2Fc^2^)/3'
_atom_sites_solution_hydrogens     geom
_atom_sites_solution_primary     direct
_atom_sites_solution_secondary     difmap
_refine_ls_shift/su_max     0.001
_refine_ls_shift/su_mean     0.001
_refine_diff_density_max     1.037
_refine_diff_density_min     -0.461
_refine_ls_extinction_method     none
_refine_ls_extinction_coef     ?
loop_
    _atom_type_symbol
    _atom_type_description
    _atom_type_scat_dispersion_real
    _atom_type_scat_dispersion_imag
    _atom_type_scat_source
    'C' 'C' 0.0033 0.0016
                         'International Tables Vol C Tables 4.2.6.8 and 6.1.1.4'
    'H' 'H' 0.0000 0.0000
                         'International Tables Vol C Tables 4.2.6.8 and 6.1.1.4'
    'N' 'N' 0.0061 0.0033
                         'International Tables Vol C Tables 4.2.6.8 and 6.1.1.4'
    'O' 'O' 0.0106 0.0060
                         'International Tables Vol C Tables 4.2.6.8 and 6.1.1.4'
    'S' 'S' 0.1246 0.1234
                         'International Tables Vol C Tables 4.2.6.8 and 6.1.1.4'
_computing_data_collection     'CrysAlis PRO (Agilent, 2010)'
_computing_cell_refinement     'CrysAlis PRO (Agilent, 2010)'
_computing_data_reduction     'CrysAlis PRO (Agilent, 2010)'
_computing_structure_solution     'SHELXS97 (Sheldrick, 2008)'
_computing_structure_refinement     'SHELXL97 (Sheldrick, 2008)'
_computing_molecular_graphics
                      'ORTEP-3 (Farrugia, 1997) and DIAMOND (Brandenburg, 2006)'
_computing_publication_material     'publCIF (Westrip, 2010)'
loop_
    _atom_site_type_symbol
    _atom_site_label
    _atom_site_fract_x
    _atom_site_fract_y
    _atom_site_fract_z
    _atom_site_U_iso_or_equiv
    _atom_site_adp_type
    _atom_site_calc_flag
    _atom_site_refinement_flags
    _atom_site_occupancy
    _atom_site_symmetry_multiplicity
    _atom_site_disorder_assembly
    _atom_site_disorder_group
    S S1 0.37257(8) 0.21276(3) 0.24866(6) 0.0405(2) Uani d . 1 1 . .
    O O1 0.7561(2) 0.24758(9) 0.29218(19) 0.0505(5) Uani d . 1 1 . .
    O O2 0.5844(3) 0.44242(11) 0.7375(2) 0.0621(6) Uani d . 1 1 . .
    O O3 0.8149(3) 0.49393(11) 0.7748(3) 0.0761(7) Uani d . 1 1 . .
    O O4 1.2906(3) 0.44304(11) 0.5156(3) 0.0711(7) Uani d . 1 1 . .
    O O5 1.3052(3) 0.35161(11) 0.4221(2) 0.0623(6) Uani d . 1 1 . .
    N N1 0.4129(2) 0.15013(9) 0.4887(2) 0.0334(4) Uani d . 1 1 . .
    N N2 0.5882(3) 0.23606(9) 0.4730(2) 0.0343(4) Uani d D 1 1 . .
    H H2 0.581(3) 0.2455(12) 0.5607(13) 0.044(7) Uiso d D 1 1 . .
    N N3 0.7311(3) 0.45149(10) 0.7190(2) 0.0451(5) Uani d . 1 1 . .
    N N4 1.2306(3) 0.39224(11) 0.4807(2) 0.0440(5) Uani d . 1 1 . .
    C C1 0.2706(3) 0.10939(12) 0.4387(3) 0.0433(6) Uani d . 1 1 . .
    H H1A 0.2787 0.0701 0.4899 0.052 Uiso calc R 1 1 . .
    H H1B 0.2802 0.0999 0.3408 0.052 Uiso calc R 1 1 . .
    C C2 0.0973(4) 0.1384(2) 0.4550(4) 0.0746(10) Uani d . 1 1 . .
    H H2A 0.0819 0.1733 0.3903 0.089 Uiso calc R 1 1 . .
    H H2B 0.0117 0.1073 0.4280 0.089 Uiso calc R 1 1 . .
    C C3 0.0687(5) 0.1608(2) 0.5930(5) 0.0882(13) Uani d . 1 1 . .
    H H3A -0.0414 0.1795 0.5919 0.132 Uiso calc R 1 1 . .
    H H3B 0.1528 0.1915 0.6217 0.132 Uiso calc R 1 1 . .
    H H3C 0.0757 0.1262 0.6574 0.132 Uiso calc R 1 1 . .
    C C4 0.5096(3) 0.12842(12) 0.6168(2) 0.0396(6) Uani d . 1 1 . .
    H H4A 0.4329 0.1098 0.6791 0.047 Uiso calc R 1 1 . .
    H H4B 0.5640 0.1641 0.6642 0.047 Uiso calc R 1 1 . .
    C C5 0.6417(4) 0.08077(13) 0.5847(3) 0.0510(7) Uani d . 1 1 . .
    H H5A 0.7223 0.1002 0.5270 0.061 Uiso calc R 1 1 . .
    H H5B 0.5880 0.0464 0.5318 0.061 Uiso calc R 1 1 . .
    C C6 0.7351(4) 0.05486(15) 0.7163(4) 0.0659(9) Uani d . 1 1 . .
    H H6A 0.8211 0.0262 0.6912 0.099 Uiso calc R 1 1 . .
    H H6B 0.6569 0.0332 0.7708 0.099 Uiso calc R 1 1 . .
    H H6C 0.7862 0.0888 0.7701 0.099 Uiso calc R 1 1 . .
    C C7 0.4603(3) 0.19711(10) 0.4084(2) 0.0313(5) Uani d . 1 1 . .
    C C8 0.7150(3) 0.26338(11) 0.4063(2) 0.0339(5) Uani d . 1 1 . .
    C C9 0.8066(3) 0.31654(10) 0.4830(2) 0.0320(5) Uani d . 1 1 . .
    C C10 0.7262(3) 0.35735(11) 0.5703(2) 0.0337(5) Uani d . 1 1 . .
    H H10 0.6152 0.3502 0.5908 0.040 Uiso calc R 1 1 . .
    C C11 0.8147(3) 0.40847(11) 0.6256(2) 0.0350(5) Uani d . 1 1 . .
    C C12 0.9793(3) 0.42129(11) 0.5982(2) 0.0367(5) Uani d . 1 1 . .
    H H12 1.0361 0.4564 0.6352 0.044 Uiso calc R 1 1 . .
    C C13 1.0552(3) 0.37937(11) 0.5132(2) 0.0353(5) Uani d . 1 1 . .
    C C14 0.9729(3) 0.32754(11) 0.4549(2) 0.0338(5) Uani d . 1 1 . .
    H H14 1.0280 0.3004 0.3976 0.041 Uiso calc R 1 1 . .
loop_
    _atom_site_aniso_label
    _atom_site_aniso_U_11
    _atom_site_aniso_U_22
    _atom_site_aniso_U_33
    _atom_site_aniso_U_12
    _atom_site_aniso_U_13
    _atom_site_aniso_U_23
    S1 0.0449(4) 0.0445(4) 0.0315(3) -0.0042(3) -0.0021(2) 0.0030(2)
    O1 0.0508(11) 0.0646(12) 0.0378(10) -0.0172(9) 0.0146(8) -0.0188(9)
    O2 0.0525(12) 0.0665(14) 0.0695(14) 0.0005(10) 0.0182(10) -0.0207(11)
    O3 0.0734(15) 0.0652(14) 0.0909(17) -0.0130(12) 0.0146(13) -0.0475(13)
    O4 0.0519(12) 0.0681(15) 0.0941(18) -0.0262(11) 0.0118(12) -0.0156(13)
    O5 0.0438(11) 0.0814(15) 0.0636(13) -0.0046(10) 0.0156(10) -0.0176(12)
    N1 0.0346(10) 0.0325(10) 0.0331(10) -0.0015(8) 0.0025(8) -0.0001(8)
    N2 0.0410(11) 0.0364(10) 0.0259(9) -0.0079(8) 0.0048(8) -0.0052(8)
    N3 0.0514(14) 0.0432(12) 0.0409(12) 0.0023(10) 0.0037(10) -0.0077(10)
    N4 0.0355(11) 0.0570(14) 0.0393(11) -0.0067(10) 0.0005(9) 0.0007(10)
    C1 0.0423(14) 0.0389(13) 0.0486(14) -0.0094(11) 0.0036(11) -0.0017(11)
    C2 0.0510(18) 0.097(3) 0.076(2) -0.0187(18) 0.0090(16) -0.015(2)
    C3 0.059(2) 0.102(3) 0.107(3) -0.015(2) 0.022(2) -0.040(3)
    C4 0.0476(14) 0.0394(13) 0.0317(12) -0.0022(11) 0.0031(10) 0.0047(10)
    C5 0.0528(16) 0.0482(15) 0.0500(16) 0.0068(13) -0.0093(13) -0.0058(12)
    C6 0.072(2) 0.0484(17) 0.072(2) 0.0038(15) -0.0257(17) 0.0032(15)
    C7 0.0323(11) 0.0305(11) 0.0315(11) 0.0008(9) 0.0055(9) -0.0042(9)
    C8 0.0363(12) 0.0348(12) 0.0308(11) -0.0036(9) 0.0035(9) -0.0035(9)
    C9 0.0362(12) 0.0337(11) 0.0259(10) -0.0029(9) 0.0015(9) 0.0012(9)
    C10 0.0353(12) 0.0372(12) 0.0285(11) -0.0025(10) 0.0019(9) 0.0023(9)
    C11 0.0398(13) 0.0344(12) 0.0304(11) 0.0023(10) 0.0006(9) -0.0022(9)
    C12 0.0424(13) 0.0351(12) 0.0318(11) -0.0063(10) -0.0024(10) -0.0029(9)
    C13 0.0341(12) 0.0416(13) 0.0299(11) -0.0042(10) 0.0002(9) 0.0037(9)
    C14 0.0364(12) 0.0363(12) 0.0290(11) 0.0003(10) 0.0040(9) -0.0005(9)
loop_
    _geom_bond_atom_site_label_1
    _geom_bond_atom_site_label_2
    _geom_bond_site_symmetry_2
    _geom_bond_distance
    _geom_bond_publ_flag
    S1 C7 . 1.668(2) ?
    O1 C8 . 1.214(3) ?
    O2 N3 . 1.207(3) ?
    O3 N3 . 1.221(3) ?
    O4 N4 . 1.218(3) ?
    O5 N4 . 1.211(3) ?
    N1 C7 . 1.334(3) ?
    N1 C4 . 1.473(3) ?
    N1 C1 . 1.475(3) ?
    N2 C8 . 1.364(3) ?
    N2 C7 . 1.417(3) ?
    N2 H2 . 0.871(10) ?
    N3 C11 . 1.474(3) ?
    N4 C13 . 1.476(3) ?
    C1 C2 . 1.527(4) ?
    C1 H1A . 0.9700 ?
    C1 H1B . 0.9700 ?
    C2 C3 . 1.441(5) ?
    C2 H2A . 0.9700 ?
    C2 H2B . 0.9700 ?
    C3 H3A . 0.9600 ?
    C3 H3B . 0.9600 ?
    C3 H3C . 0.9600 ?
    C4 C5 . 1.508(4) ?
    C4 H4A . 0.9700 ?
    C4 H4B . 0.9700 ?
    C5 C6 . 1.519(4) ?
    C5 H5A . 0.9700 ?
    C5 H5B . 0.9700 ?
    C6 H6A . 0.9600 ?
    C6 H6B . 0.9600 ?
    C6 H6C . 0.9600 ?
    C8 C9 . 1.507(3) ?
    C9 C14 . 1.388(3) ?
    C9 C10 . 1.394(3) ?
    C10 C11 . 1.379(3) ?
    C10 H10 . 0.9300 ?
    C11 C12 . 1.380(3) ?
    C12 C13 . 1.378(3) ?
    C12 H12 . 0.9300 ?
    C13 C14 . 1.379(3) ?
    C14 H14 . 0.9300 ?
loop_
    _geom_angle_atom_site_label_1
    _geom_angle_atom_site_label_2
    _geom_angle_atom_site_label_3
    _geom_angle_site_symmetry_1
    _geom_angle_site_symmetry_3
    _geom_angle
    _geom_angle_publ_flag
    C7 N1 C4 . . 124.44(19) ?
    C7 N1 C1 . . 119.7(2) ?
    C4 N1 C1 . . 115.12(19) ?
    C8 N2 C7 . . 125.03(19) ?
    C8 N2 H2 . . 117.3(18) ?
    C7 N2 H2 . . 117.5(18) ?
    O2 N3 O3 . . 123.6(2) ?
    O2 N3 C11 . . 118.3(2) ?
    O3 N3 C11 . . 118.1(2) ?
    O5 N4 O4 . . 124.5(2) ?
    O5 N4 C13 . . 117.9(2) ?
    O4 N4 C13 . . 117.5(2) ?
    N1 C1 C2 . . 113.7(2) ?
    N1 C1 H1A . . 108.8 ?
    C2 C1 H1A . . 108.8 ?
    N1 C1 H1B . . 108.8 ?
    C2 C1 H1B . . 108.8 ?
    H1A C1 H1B . . 107.7 ?
    C3 C2 C1 . . 115.8(3) ?
    C3 C2 H2A . . 108.3 ?
    C1 C2 H2A . . 108.3 ?
    C3 C2 H2B . . 108.3 ?
    C1 C2 H2B . . 108.3 ?
    H2A C2 H2B . . 107.4 ?
    C2 C3 H3A . . 109.5 ?
    C2 C3 H3B . . 109.5 ?
    H3A C3 H3B . . 109.5 ?
    C2 C3 H3C . . 109.5 ?
    H3A C3 H3C . . 109.5 ?
    H3B C3 H3C . . 109.5 ?
    N1 C4 C5 . . 111.5(2) ?
    N1 C4 H4A . . 109.3 ?
    C5 C4 H4A . . 109.3 ?
    N1 C4 H4B . . 109.3 ?
    C5 C4 H4B . . 109.3 ?
    H4A C4 H4B . . 108.0 ?
    C4 C5 C6 . . 112.2(2) ?
    C4 C5 H5A . . 109.2 ?
    C6 C5 H5A . . 109.2 ?
    C4 C5 H5B . . 109.2 ?
    C6 C5 H5B . . 109.2 ?
    H5A C5 H5B . . 107.9 ?
    C5 C6 H6A . . 109.5 ?
    C5 C6 H6B . . 109.5 ?
    H6A C6 H6B . . 109.5 ?
    C5 C6 H6C . . 109.5 ?
    H6A C6 H6C . . 109.5 ?
    H6B C6 H6C . . 109.5 ?
    N1 C7 N2 . . 114.2(2) ?
    N1 C7 S1 . . 124.35(18) ?
    N2 C7 S1 . . 121.38(17) ?
    O1 C8 N2 . . 124.3(2) ?
    O1 C8 C9 . . 119.7(2) ?
    N2 C8 C9 . . 115.93(19) ?
    C14 C9 C10 . . 119.9(2) ?
    C14 C9 C8 . . 117.6(2) ?
    C10 C9 C8 . . 122.3(2) ?
    C11 C10 C9 . . 118.6(2) ?
    C11 C10 H10 . . 120.7 ?
    C9 C10 H10 . . 120.7 ?
    C10 C11 C12 . . 123.0(2) ?
    C10 C11 N3 . . 118.9(2) ?
    C12 C11 N3 . . 118.1(2) ?
    C13 C12 C11 . . 116.6(2) ?
    C13 C12 H12 . . 121.7 ?
    C11 C12 H12 . . 121.7 ?
    C12 C13 C14 . . 122.9(2) ?
    C12 C13 N4 . . 117.9(2) ?
    C14 C13 N4 . . 119.2(2) ?
    C13 C14 C9 . . 119.0(2) ?
    C13 C14 H14 . . 120.5 ?
    C9 C14 H14 . . 120.5 ?
loop_
    _geom_torsion_atom_site_label_1
    _geom_torsion_atom_site_label_2
    _geom_torsion_atom_site_label_3
    _geom_torsion_atom_site_label_4
    _geom_torsion_site_symmetry_1
    _geom_torsion_site_symmetry_2
    _geom_torsion_site_symmetry_3
    _geom_torsion_site_symmetry_4
    _geom_torsion
    _geom_torsion_publ_flag
    C7 N1 C1 C2 . . . . -79.3(3) ?
    C4 N1 C1 C2 . . . . 110.2(3) ?
    N1 C1 C2 C3 . . . . -52.9(4) ?
    C7 N1 C4 C5 . . . . -86.1(3) ?
    C1 N1 C4 C5 . . . . 83.9(3) ?
    N1 C4 C5 C6 . . . . -176.4(2) ?
    C4 N1 C7 N2 . . . . -15.8(3) ?
    C1 N1 C7 N2 . . . . 174.7(2) ?
    C4 N1 C7 S1 . . . . 167.53(18) ?
    C1 N1 C7 S1 . . . . -2.0(3) ?
    C8 N2 C7 N1 . . . . 144.3(2) ?
    C8 N2 C7 S1 . . . . -38.9(3) ?
    C7 N2 C8 O1 . . . . -16.5(4) ?
    C7 N2 C8 C9 . . . . 163.4(2) ?
    O1 C8 C9 C14 . . . . -27.4(3) ?
    N2 C8 C9 C14 . . . . 152.7(2) ?
    O1 C8 C9 C10 . . . . 147.1(2) ?
    N2 C8 C9 C10 . . . . -32.8(3) ?
    C14 C9 C10 C11 . . . . 0.7(3) ?
    C8 C9 C10 C11 . . . . -173.6(2) ?
    C9 C10 C11 C12 . . . . 0.2(3) ?
    C9 C10 C11 N3 . . . . -179.4(2) ?
    O2 N3 C11 C10 . . . . -4.2(3) ?
    O3 N3 C11 C10 . . . . 174.9(2) ?
    O2 N3 C11 C12 . . . . 176.2(2) ?
    O3 N3 C11 C12 . . . . -4.8(4) ?
    C10 C11 C12 C13 . . . . -1.2(3) ?
    N3 C11 C12 C13 . . . . 178.5(2) ?
    C11 C12 C13 C14 . . . . 1.2(3) ?
    C11 C12 C13 N4 . . . . 179.3(2) ?
    O5 N4 C13 C12 . . . . 170.3(2) ?
    O4 N4 C13 C12 . . . . -9.3(3) ?
    O5 N4 C13 C14 . . . . -11.5(3) ?
    O4 N4 C13 C14 . . . . 168.9(2) ?
    C12 C13 C14 C9 . . . . -0.3(3) ?
    N4 C13 C14 C9 . . . . -178.4(2) ?
    C10 C9 C14 C13 . . . . -0.7(3) ?
    C8 C9 C14 C13 . . . . 173.9(2) ?
loop_
    _geom_hbond_atom_site_label_D
    _geom_hbond_atom_site_label_H
    _geom_hbond_atom_site_label_A
    _geom_hbond_site_symmetry_A
    _geom_hbond_distance_DH
    _geom_hbond_distance_HA
    _geom_hbond_distance_DA
    _geom_hbond_angle_DHA
    _geom_hbond_publ_flag
    N2 H2 O1 4_566 0.870(10)
                           2.53(2) 3.264(3) 142(2) yes
    N2 H2 S1 4_566 0.870(10)
                           2.69(2) 3.436(2) 144(2) yes
