# Supplementary material for: 1-(3,5-Dinitro­benzo­yl)-3,3-dipropyl­thio­urea
Source: Acta Crystallogr Sect E Struct Rep Online. 2011 Apr 16;67(Pt 5):o1162. doi: 10.1107/S1600536811013638 (PMC3089134; doi:10.1107/S1600536811013638)
Supplement: Supplementary file 2 [file e-67-o1162-Isup2.hkl]

# 
# h,k,l, Fc-squared, Fo-squared, sigma(Fo-squared) and status flag 
# 
data_I
_shelx_title '  P21/c' 
_shelx_refln_list_code          4 
_shelx_F_calc_maximum      167.66 
_exptl_crystal_F_000       744.00 
_reflns_d_resolution_high  0.7696 
 
loop_ 
 _symmetry_equiv_pos_as_xyz 
 'x, y, z' 
 '-x, y+1/2, -z+1/2' 
 '-x, -y, -z' 
 'x, -y-1/2, z-1/2' 
 
_cell_length_a     7.9406 
_cell_length_b    21.2839 
_cell_length_c     9.5967 
_cell_angle_alpha  90.000 
_cell_angle_beta   94.379 
_cell_angle_gamma  90.000 
 
_shelx_F_squared_multiplier     1.000 
 
loop_ 
 _refln_index_h 
 _refln_index_k 
 _refln_index_l 
 _refln_F_squared_calc 
 _refln_F_squared_meas 
 _refln_F_squared_sigma 
 _refln_observed_status 
   1   0   0     4065.99     4127.87     41.18 o 
   2   0   0     7897.47     7922.76     79.14 o 
   3   0   0     4772.46     4657.13     53.75 o 
   4   0   0     1572.05     1770.84     24.18 o 
   5   0   0      502.32      559.77     16.23 o 
   6   0   0      868.80      872.09     20.10 o 
   7   0   0       28.78       38.91     13.32 o 
   8   0   0       16.81       41.32      7.37 o 
   9   0   0      301.12      298.65     20.76 o 
   1   1   0       18.39       14.97      1.24 o 
   2   1   0      583.43      700.00      7.85 o 
   3   1   0     4277.71     4338.73     32.52 o 
   4   1   0     1096.43      941.33    153.86 o 
   5   1   0      365.01      408.91      9.17 o 
   6   1   0       31.30       21.24      2.26 o 
   7   1   0       35.79       26.40      2.44 o 
   8   1   0      160.46      146.83      9.60 o 
   9   1   0       10.52       11.58      6.47 o 
   1   2   0     2507.22     2499.90     40.23 o 
   2   2   0     2240.69     2134.93     18.83 o 
   3   2   0      527.19      529.61      6.90 o 
   4   2   0      647.43      586.42      9.94 o 
   5   2   0      138.92      135.42      5.07 o 
   6   2   0       76.58       81.18      3.99 o 
   7   2   0      124.75      119.09      5.74 o 
   8   2   0       64.10       64.86      5.53 o 
   9   2   0        5.97       18.06      6.16 o 
   1   3   0      435.52      508.69      6.21 o 
   2   3   0     1806.82     1867.69     16.22 o 
   3   3   0     2720.27     2889.45     22.90 o 
   4   3   0      618.11      649.63      9.46 o 
   5   3   0     1385.61     1383.18     18.03 o 
   6   3   0      444.45      449.62      9.52 o 
   7   3   0       29.25       23.76      2.91 o 
   8   3   0       21.46       27.07      3.93 o 
   9   3   0      137.20      139.64     15.22 o 
   0   4   0     4660.05     4046.82     59.57 o 
   1   4   0     3018.15     2894.33     25.39 o 
   2   4   0     1488.65     1424.66     14.89 o 
   3   4   0       86.06       80.52      3.10 o 
   4   4   0      673.30      697.90      9.75 o 
   5   4   0      821.73      787.30     11.62 o 
   6   4   0        0.21        0.45      0.86 o 
   7   4   0        2.23        1.60      1.53 o 
   8   4   0       67.84       61.01      7.19 o 
   9   4   0        0.07        2.63      2.99 o 
  10   4   0        4.24       13.03      5.52 o 
   1   5   0    14320.71    13448.84    104.28 o 
   2   5   0      460.70      592.07      8.23 o 
   3   5   0      540.36      536.70      8.65 o 
   4   5   0       19.53       33.45      1.90 o 
   5   5   0     1225.05     1225.27     15.77 o 
   6   5   0       38.84       40.37      2.65 o 
   7   5   0      162.76      148.19      6.75 o 
   8   5   0       63.02       62.31      6.13 o 
   9   5   0       89.59       98.13     10.11 o 
  10   5   0       21.41       13.78      5.23 o 
   0   6   0     2419.08     2591.03     39.40 o 
   1   6   0     2066.30     1882.66     19.65 o 
   2   6   0     2758.81     2527.75     72.44 o 
   3   6   0      891.12      874.49     10.62 o 
   4   6   0      245.61      192.14      5.52 o 
   5   6   0       60.59       52.18      2.67 o 
   6   6   0      126.15      128.05      5.02 o 
   7   6   0       16.89       24.21      3.90 o 
   8   6   0      126.55      141.54      8.82 o 
   9   6   0        0.94        2.06      5.05 o 
  10   6   0        5.83        0.95      2.46 o 
   1   7   0       40.62       49.14      2.50 o 
   2   7   0      945.67     1101.15     17.14 o 
   3   7   0      216.57      214.93      5.14 o 
   4   7   0        4.32        8.13      2.08 o 
   5   7   0       32.53       25.65      1.82 o 
   6   7   0      119.01      112.93      4.23 o 
   7   7   0        0.20        6.71      2.19 o 
   8   7   0        1.72        3.50      4.24 o 
   9   7   0        8.82       15.01      6.63 o 
   0   8   0       10.08        7.97      1.68 o 
   1   8   0       91.55       84.14      3.50 o 
   2   8   0      603.16      691.60     14.71 o 
   3   8   0      923.03     1055.61     13.86 o 
   4   8   0      176.91      182.82      5.39 o 
   5   8   0      214.65      209.12      5.23 o 
   6   8   0      180.68      179.50      5.25 o 
   7   8   0       13.92        9.94      3.32 o 
   8   8   0        2.08       -0.29      2.94 o 
   9   8   0        5.96       25.92      8.78 o 
   1   9   0      436.30      438.39      8.11 o 
   2   9   0     1549.79     1529.35     20.35 o 
   3   9   0      491.63      452.23     12.90 o 
   4   9   0      123.76       99.19      3.92 o 
   5   9   0      119.39      125.31      3.94 o 
   6   9   0      155.45      161.33      5.04 o 
   7   9   0      160.24      165.86     21.30 o 
   8   9   0        0.01       -1.25      4.14 o 
   9   9   0       83.30       88.70     15.41 o 
   0  10   0     1766.83     1625.04     46.30 o 
   1  10   0      623.66      827.45     29.14 o 
   2  10   0      267.30      271.25      7.05 o 
   3  10   0      984.21     1071.69     15.10 o 
   4  10   0      382.10      391.48      6.64 o 
   5  10   0      915.26      891.39     14.06 o 
   6  10   0      896.87      857.65     11.64 o 
   7  10   0      672.01      660.65     36.37 o 
   8  10   0       12.04       11.58      6.13 o 
   9  10   0       19.31       28.15      8.81 o 
   1  11   0     2927.86     3247.61     39.42 o 
   2  11   0     1104.29      950.43     15.07 o 
   3  11   0       49.18       64.97      4.06 o 
   4  11   0       18.57       18.19      4.04 o 
   5  11   0      400.30      349.26      9.93 o 
   6  11   0      296.71      247.49     13.49 o 
   7  11   0      162.67      181.17     19.19 o 
   8  11   0        9.35        2.77      3.78 o 
   9  11   0      245.73      278.56     27.19 o 
   0  12   0       38.08       13.92     26.03 o 
   1  12   0     1495.47     1488.08     21.50 o 
   2  12   0       44.14       39.51      2.96 o 
   3  12   0       70.69       64.16      3.56 o 
   4  12   0       88.27       99.22      4.64 o 
   5  12   0      256.43      255.45      7.02 o 
   6  12   0       74.15       74.01      4.28 o 
   7  12   0       49.81       52.35      7.46 o 
   8  12   0      132.03      162.72     19.55 o 
   1  13   0     1473.06     1491.38     22.20 o 
   2  13   0       92.02       81.87      4.41 o 
   3  13   0      348.41      351.52      9.03 o 
   4  13   0        0.03        2.67      1.74 o 
   5  13   0      232.27      235.08      6.83 o 
   6  13   0      315.93      340.34     17.73 o 
   7  13   0       17.93       14.10      4.72 o 
   8  13   0        0.31        0.58      4.05 o 
   0  14   0      479.94      462.12     20.70 o 
   1  14   0      917.47     1042.24     21.13 o 
   2  14   0      195.53      177.44      6.19 o 
   3  14   0      467.13      509.87     11.57 o 
   4  14   0     1318.38     1303.45     17.57 o 
   5  14   0        5.04        1.66      0.67 o 
   6  14   0       61.80       59.90      7.75 o 
   7  14   0       13.69       24.46      9.03 o 
   8  14   0       21.22       13.49      6.03 o 
   1  15   0      502.36      451.59     10.68 o 
   2  15   0     1043.16     1126.86     22.67 o 
   3  15   0      210.23      234.20      8.06 o 
   4  15   0       43.84       42.08      3.80 o 
   5  15   0       17.96       21.99      1.74 o 
   6  15   0       36.37       50.10      7.28 o 
   7  15   0      102.08      109.93     11.29 o 
   8  15   0        0.00       -5.48      5.47 o 
   0  16   0       88.43      109.02     10.55 o 
   1  16   0       49.69       47.61      4.38 o 
   2  16   0        3.43        3.74      1.71 o 
   3  16   0      346.64      332.35      9.97 o 
   4  16   0      676.75      675.90     13.84 o 
   5  16   0      104.22      102.45      4.80 o 
   6  16   0       16.07       21.84      5.06 o 
   7  16   0       20.29       25.27      6.37 o 
   8  16   0       20.09       18.19      6.48 o 
   1  17   0      621.29      627.20     19.36 o 
   2  17   0      106.52       95.02      7.22 o 
   3  17   0        5.56        2.16      3.61 o 
   4  17   0        0.35       -0.28      0.82 o 
   5  17   0        9.37       12.42      3.58 o 
   6  17   0      135.37      140.57     12.45 o 
   7  17   0       25.90       32.92      7.67 o 
   0  18   0      104.38      115.86      8.38 o 
   1  18   0        0.15        1.02      3.03 o 
   2  18   0      103.26      113.08      8.21 o 
   3  18   0      140.40      133.19      7.76 o 
   4  18   0        1.29        2.22      1.33 o 
   5  18   0        7.27        5.95      2.46 o 
   6  18   0       34.51       42.23      6.93 o 
   7  18   0        1.06        0.47      3.81 o 
   1  19   0      123.65      128.14      9.11 o 
   2  19   0        6.22       10.56      4.12 o 
   3  19   0      252.41      204.22     42.30 o 
   4  19   0       76.31       81.03      8.61 o 
   5  19   0        2.62        3.92      2.54 o 
   6  19   0        9.99        7.14      4.94 o 
   7  19   0       15.81       22.84      5.29 o 
   0  20   0      260.18      263.65     19.47 o 
   1  20   0      198.74      218.12     12.41 o 
   2  20   0      458.93      456.34     22.92 o 
   3  20   0       30.42       46.26      9.82 o 
   4  20   0       29.36       40.25     10.21 o 
   5  20   0        7.00        9.07      3.27 o 
   6  20   0      157.96      171.03     22.31 o 
   7  20   0       67.39       53.60     11.95 o 
   1  21   0      170.09      185.26     11.92 o 
   2  21   0       63.82       64.35      8.22 o 
   3  21   0       14.86       11.45      5.77 o 
   4  21   0        0.14        1.32      1.81 o 
   5  21   0        6.33        2.38      2.86 o 
   6  21   0        6.95        8.75      4.56 o 
   0  22   0        2.18       16.06      5.33 o 
   1  22   0       29.27       30.70      5.31 o 
   2  22   0       56.29       55.54      6.70 o 
   3  22   0       49.91       52.38      9.45 o 
   4  22   0       11.00       14.75      4.37 o 
   5  22   0        0.04       -3.84      2.56 o 
   6  22   0       27.87       33.57      9.27 o 
   1  23   0      178.54      166.17     11.99 o 
   2  23   0        6.36        5.27      2.05 o 
   3  23   0        0.29       -3.87      3.55 o 
   4  23   0       15.77       13.42      4.37 o 
   5  23   0        0.18        3.19      2.90 o 
   0  24   0       14.89       16.81      6.06 o 
   1  24   0       10.76       12.69      3.62 o 
   2  24   0       94.66       82.72      8.56 o 
   3  24   0       18.18       18.35      6.38 o 
   4  24   0        6.23        4.68      2.70 o 
   5  24   0       13.72       14.53      6.06 o 
   1  25   0       21.18       20.56      4.71 o 
   2  25   0       25.27       34.20      5.79 o 
   3  25   0       40.27       45.65     10.95 o 
   4  25   0        8.40        2.12      3.00 o 
   0  26   0        7.27        8.59      3.94 o 
   1  26   0        3.18        8.14      3.20 o 
   2  26   0       13.17       13.07      5.62 o 
   3  26   0        2.96        3.82      4.15 o 
   1  27   0       42.89       44.69      7.00 o 
   2  27   0       59.25       65.65     12.69 o 
  -9   1   1       28.85       22.32      6.39 o 
  -8   1   1      175.10      182.03     11.13 o 
  -7   1   1        0.10        2.28      1.30 o 
  -6   1   1       49.01       33.37      2.86 o 
  -5   1   1       22.67       12.42      1.44 o 
  -4   1   1     3398.17     3850.22     32.11 o 
  -3   1   1      973.09      999.90     14.89 o 
  -2   1   1     5002.51     5092.57     40.47 o 
  -1   1   1      472.91      346.96      7.26 o 
   0   1   1     1107.22     1140.45     22.66 o 
   1   1   1     7671.18     7699.41    105.47 o 
   2   1   1      556.46      531.04      7.07 o 
   3   1   1      494.81      514.00      6.60 o 
   4   1   1      153.27      158.96      7.88 o 
   5   1   1       99.94      117.65      5.22 o 
   6   1   1       55.08       47.71      3.37 o 
   7   1   1       94.31       82.58      4.30 o 
   8   1   1        0.16        1.59      1.68 o 
   9   1   1       64.29       52.37      8.62 o 
 -10   2   1       11.37        5.31      2.99 o 
  -9   2   1       23.50       25.24      4.41 o 
  -8   2   1      153.84      158.25     10.31 o 
  -7   2   1        3.35        1.21      1.23 o 
  -6   2   1       64.88       80.40      4.08 o 
  -5   2   1     1150.88     1147.89     15.66 o 
  -4   2   1     1226.80     1351.33     18.64 o 
  -3   2   1     1685.42     1624.10     18.41 o 
  -2   2   1      869.85      919.09     11.12 o 
  -1   2   1       49.37       45.73      2.47 o 
   0   2   1     1746.80     1678.08     28.52 o 
   1   2   1      981.13     1068.72     13.83 o 
   2   2   1     1849.89     1789.16     13.71 o 
   3   2   1      474.39      414.19      7.02 o 
   4   2   1       32.99       74.91      3.07 o 
   5   2   1       61.72       91.16      4.61 o 
   6   2   1       49.94       46.41      2.88 o 
   7   2   1       33.32       30.98      2.79 o 
   8   2   1       26.75       29.99      4.57 o 
   9   2   1        1.73       -0.15      1.97 o 
 -10   3   1       21.38       18.35      6.32 o 
  -9   3   1       17.86       19.41      3.98 o 
  -8   3   1       14.65       15.11      3.08 o 
  -7   3   1       25.28       26.87      2.89 o 
  -6   3   1      895.48      848.71     15.53 o 
  -5   3   1        6.25        9.00      2.05 o 
  -4   3   1       53.35       34.30      2.56 o 
  -3   3   1     2298.99     2416.58     21.23 o 
  -2   3   1     7341.41     6968.24     51.37 o 
  -1   3   1     7605.49     7526.64     47.41 o 
   0   3   1       50.00       33.83      2.04 o 
   1   3   1       22.44       26.43      3.04 o 
   2   3   1     1248.15     1224.28     13.18 o 
   3   3   1       33.00       35.90      1.72 o 
   4   3   1     1895.40     2045.28     17.16 o 
   5   3   1      260.35      237.16      5.80 o 
   6   3   1        6.54        2.51      1.10 o 
   7   3   1        0.85        2.94      1.28 o 
   8   3   1        9.29       14.04      3.72 o 
   9   3   1       44.11       40.51      6.19 o 
 -10   4   1       33.91       35.30      8.55 o 
  -9   4   1        0.03        1.11      2.46 o 
  -8   4   1      117.56      113.63      7.45 o 
  -7   4   1      212.47      209.47      8.90 o 
  -6   4   1       20.92       22.14      2.43 o 
  -5   4   1      334.10      332.07      8.46 o 
  -4   4   1      739.51      836.21     15.21 o 
  -3   4   1      348.77      315.60      6.75 o 
  -2   4   1      124.11      160.32      4.17 o 
  -1   4   1      197.63      176.18      3.92 o 
   0   4   1      205.09      153.81      3.94 o 
   1   4   1    11761.51    11398.12    158.43 o 
   2   4   1       24.73       21.59      3.27 o 
   3   4   1        5.53        6.36      0.60 o 
   4   4   1      936.68      897.90     10.39 o 
   5   4   1       65.72       86.85      3.11 o 
   6   4   1        0.54        1.48      0.81 o 
   7   4   1      382.37      371.97     19.51 o 
   8   4   1      226.17      255.47     18.61 o 
   9   4   1        1.02        3.52      4.30 o 
 -10   5   1        1.61        9.81      4.78 o 
  -9   5   1        8.57        7.97      3.73 o 
  -8   5   1       40.59       44.25      4.65 o 
  -7   5   1        4.58        4.73      1.58 o 
  -6   5   1      413.76      402.66     10.21 o 
  -5   5   1      369.92      386.91     10.86 o 
  -4   5   1       23.40       31.80      2.76 o 
  -3   5   1     2345.74     2021.69     23.54 o 
  -2   5   1     4060.66     4131.55     33.74 o 
  -1   5   1       35.92       58.00      2.34 o 
   0   5   1      380.02      388.14      7.07 o 
   1   5   1      726.36      739.12      9.03 o 
   2   5   1     1129.74      980.34     16.34 o 
   3   5   1      532.56      646.30     12.30 o 
   4   5   1       20.41       26.13      1.41 o 
   5   5   1        2.16        3.51      0.62 o 
   6   5   1       52.38       46.88      2.62 o 
   7   5   1       42.25       51.08      3.59 o 
   8   5   1       26.36       42.16     10.09 o 
   9   5   1       67.02       74.08     13.18 o 
 -10   6   1        0.97       11.39      6.02 o 
  -9   6   1        1.05       -3.24      3.35 o 
  -8   6   1        0.03       -1.00      1.55 o 
  -7   6   1       52.16       45.40      5.57 o 
  -6   6   1       66.33       69.38      4.54 o 
  -5   6   1      473.20      523.05     11.44 o 
  -4   6   1      720.39      640.77     10.96 o 
  -3   6   1       57.49       74.02      3.21 o 
  -2   6   1     1575.58     1549.16     16.66 o 
  -1   6   1     6565.06     6516.39     72.27 o 
   0   6   1     6687.39     6757.04     57.31 o 
   1   6   1     2375.00     2296.96     22.33 o 
   2   6   1       16.50       18.10      2.73 o 
   3   6   1      362.78      275.33      7.84 o 
   4   6   1      462.31      508.16     12.28 o 
   5   6   1      109.38       94.25      2.85 o 
   6   6   1       57.53       66.63      2.93 o 
   7   6   1      689.80      709.02     12.21 o 
   8   6   1      324.24      338.51     26.59 o 
   9   6   1       61.20       79.12     13.85 o 
  -9   7   1       33.31       38.26     10.25 o 
  -8   7   1       16.87       13.44      3.02 o 
  -7   7   1       12.51       11.93      2.40 o 
  -6   7   1      115.45      116.75      5.80 o 
  -5   7   1      346.24      331.74      9.03 o 
  -4   7   1      172.28      199.57      5.48 o 
  -3   7   1      392.80      473.79      9.35 o 
  -2   7   1      286.80      339.84      6.89 o 
  -1   7   1     6908.43     6511.09     49.86 o 
   0   7   1      292.27      211.01      5.53 o 
   1   7   1      961.09     1083.52     13.57 o 
   2   7   1     2441.04     2312.98     22.87 o 
   3   7   1      208.81      265.56      7.90 o 
   4   7   1      144.31      130.16      6.10 o 
   5   7   1      594.99      615.54      9.01 o 
   6   7   1      122.13      116.24      3.43 o 
   7   7   1       39.72       33.73      2.96 o 
   8   7   1        5.37       10.36      5.64 o 
   9   7   1       36.80       49.92     11.54 o 
  -9   8   1        3.38        7.75      3.55 o 
  -8   8   1       44.31       54.07     11.20 o 
  -7   8   1        0.05        1.61      1.25 o 
  -6   8   1       87.13       84.18      8.28 o 
  -5   8   1       36.19       33.31      3.08 o 
  -4   8   1       98.56       78.59      3.45 o 
  -3   8   1      258.63      255.08      6.45 o 
  -2   8   1      213.82      312.64      6.78 o 
  -1   8   1      519.96      458.65     13.07 o 
   0   8   1     2286.98     2317.07     22.44 o 
   1   8   1       25.09       50.07      2.63 o 
   2   8   1       15.66        3.44      0.73 o 
   3   8   1     2870.06     2777.99     38.82 o 
   4   8   1      677.06      708.30     15.23 o 
   5   8   1      512.34      508.19     12.31 o 
   6   8   1      588.56      607.64     16.93 o 
   7   8   1      549.23      568.81     22.68 o 
   8   8   1       22.05       26.96      7.98 o 
   9   8   1       10.12       15.93      6.35 o 
  -9   9   1       36.57       26.99      8.13 o 
  -8   9   1        1.27       -4.03      4.38 o 
  -7   9   1      529.53      566.90     23.88 o 
  -6   9   1       44.54       43.16      4.27 o 
  -5   9   1       11.78       18.59      2.14 o 
  -4   9   1        7.79       11.31      1.43 o 
  -3   9   1      155.59      163.37      5.20 o 
  -2   9   1     1868.38     1817.33     23.09 o 
  -1   9   1     1461.37     1258.88     15.84 o 
   0   9   1      764.06      860.37     12.21 o 
   1   9   1       38.81       32.46      2.33 o 
   2   9   1     3960.09     4311.54     93.83 o 
   3   9   1     1322.65     1218.15     22.79 o 
   4   9   1      639.99      596.44     14.12 o 
   5   9   1      117.60      121.47      6.83 o 
   6   9   1      160.34      170.37      8.93 o 
   7   9   1        1.51        5.30      4.16 o 
   8   9   1       23.03       30.69      8.50 o 
   9   9   1       12.08       10.21      4.64 o 
  -9  10   1        7.26       11.94      5.87 o 
  -8  10   1       19.71        8.37      4.66 o 
  -7  10   1      420.31      442.29     19.90 o 
  -6  10   1      514.31      573.93     16.45 o 
  -5  10   1       22.97       27.98      2.27 o 
  -4  10   1       33.67       33.70      2.35 o 
  -3  10   1       13.23       25.14      2.14 o 
  -2  10   1     1427.83     1511.74     20.75 o 
  -1  10   1       96.68      109.87      4.55 o 
   0  10   1      460.68      485.30      9.20 o 
   1  10   1        4.43        2.83      1.48 o 
   2  10   1       86.42      102.08      3.85 o 
   3  10   1     1295.41     1373.81     22.12 o 
   4  10   1     1159.77     1122.68     20.43 o 
   5  10   1      664.48      717.10     22.79 o 
   6  10   1      328.96      329.24     12.55 o 
   7  10   1        0.65        1.26      6.35 o 
   8  10   1       92.95      112.60     16.08 o 
   9  10   1        1.56        7.30      3.80 o 
  -9  11   1       13.73        9.46      5.90 o 
  -8  11   1        6.77        6.19      4.13 o 
  -7  11   1       99.72      100.01     12.48 o 
  -6  11   1       80.60       80.99      5.87 o 
  -5  11   1     1936.00     1947.37     34.84 o 
  -4  11   1       14.36       15.87      1.86 o 
  -3  11   1      944.57     1067.41     15.52 o 
  -2  11   1      411.44      356.96     13.43 o 
  -1  11   1        2.11        0.54      0.66 o 
   0  11   1       80.16       82.01      4.31 o 
   1  11   1      471.36      462.38      9.11 o 
   2  11   1     1448.80     1497.34     17.48 o 
   3  11   1      528.54      542.22      8.93 o 
   4  11   1      157.55      161.77      8.71 o 
   5  11   1      245.33      204.86      9.17 o 
   6  11   1      206.92      201.74     20.49 o 
   7  11   1       23.14       26.67      6.69 o 
   8  11   1        3.47        1.87      4.23 o 
  -8  12   1       16.57        8.57      4.48 o 
  -7  12   1      172.71      148.42     17.27 o 
  -6  12   1        4.37        5.97      1.97 o 
  -5  12   1      356.96      350.82      8.86 o 
  -4  12   1       59.04       65.68      3.74 o 
  -3  12   1      233.57      194.56      5.82 o 
  -2  12   1      434.30      390.83     10.09 o 
  -1  12   1      386.97      364.71     21.73 o 
   0  12   1       63.47       56.81      3.34 o 
   1  12   1        0.58        2.09      0.95 o 
   2  12   1        1.03        0.69      0.76 o 
   3  12   1       17.62       21.37      1.93 o 
   4  12   1      210.72      204.97      9.95 o 
   5  12   1       35.55       30.43      3.70 o 
   6  12   1       83.46       71.37      5.85 o 
   7  12   1       60.30       48.62      7.20 o 
   8  12   1       17.70       21.30     10.84 o 
  -8  13   1        6.88       22.63      7.97 o 
  -7  13   1       17.17       20.02      7.01 o 
  -6  13   1      152.76      152.36     15.24 o 
  -5  13   1      697.37      734.98     13.52 o 
  -4  13   1      716.35      682.03     13.55 o 
  -3  13   1       25.99       26.03      2.91 o 
  -2  13   1      356.35      353.26     10.06 o 
  -1  13   1      101.97       86.38      6.04 o 
   0  13   1      100.26       75.73      5.56 o 
   1  13   1       49.09       65.38      4.05 o 
   2  13   1       26.24       30.31      2.78 o 
   3  13   1       44.67       37.77      2.55 o 
   4  13   1       99.34       80.47      6.31 o 
   5  13   1      230.82      206.28      9.43 o 
   6  13   1      207.08      211.12     10.31 o 
   7  13   1      252.22      298.29     17.65 o 
   8  13   1        6.95        9.09      4.39 o 
  -8  14   1       59.19       72.09     13.12 o 
  -7  14   1        2.25        2.15      3.04 o 
  -6  14   1      137.03      126.35      6.64 o 
  -5  14   1      168.43      175.90      6.36 o 
  -4  14   1      445.67      418.66     12.57 o 
  -3  14   1      317.08      314.25     12.35 o 
  -2  14   1       59.25       64.97      4.68 o 
  -1  14   1      360.67      388.09     13.76 o 
   0  14   1       83.23       97.98      5.43 o 
   1  14   1       70.58       56.24      4.93 o 
   2  14   1      166.20      163.09      5.76 o 
   3  14   1      104.45      100.55      6.60 o 
   4  14   1      128.88      121.41      4.01 o 
   5  14   1       22.45       28.97      4.36 o 
   6  14   1       29.91       31.77      5.77 o 
   7  14   1       52.35       41.65      6.78 o 
   8  14   1       54.68       46.98      7.84 o 
  -8  15   1       71.69       85.25     14.53 o 
  -7  15   1        7.95       12.99      5.70 o 
  -6  15   1        4.41        2.45      2.30 o 
  -5  15   1        6.22        5.86      1.65 o 
  -4  15   1      137.22      128.48      5.62 o 
  -3  15   1      424.67      430.55     12.91 o 
  -2  15   1       78.37       76.14      4.95 o 
  -1  15   1        1.04        0.49      1.87 o 
   0  15   1        7.64       12.53      3.34 o 
   1  15   1        2.66        1.17      0.97 o 
   2  15   1        4.56        2.78      1.70 o 
   3  15   1       50.48       48.14      4.14 o 
   4  15   1        7.94        8.44      1.61 o 
   5  15   1        6.27        3.44      1.53 o 
   6  15   1      108.71      129.39     11.46 o 
   7  15   1       52.27       68.82      8.78 o 
   8  15   1        6.52        8.03      6.39 o 
  -8  16   1        2.23       -4.84      4.29 o 
  -7  16   1       34.38       43.21      9.68 o 
  -6  16   1        7.72       12.38      4.23 o 
  -5  16   1      253.06      257.52     10.40 o 
  -4  16   1      282.46      283.05     10.41 o 
  -3  16   1      193.72      185.54     13.13 o 
  -2  16   1        4.27        3.79      2.98 o 
  -1  16   1       19.61       25.18      3.14 o 
   0  16   1      199.67      200.89      8.49 o 
   1  16   1       11.24        5.78      1.38 o 
   2  16   1       37.17       36.00      6.84 o 
   3  16   1       23.85       21.53      3.42 o 
   4  16   1       42.59       31.98      2.07 o 
   5  16   1       18.12       17.09      4.17 o 
   6  16   1       11.89        6.58      6.33 o 
   7  16   1       19.22       15.19      4.50 o 
   8  16   1        4.74        6.35      4.21 o 
  -7  17   1       12.14       18.83      6.18 o 
  -6  17   1      122.86      116.13     11.08 o 
  -5  17   1       44.20       44.38      6.44 o 
  -4  17   1      108.09      115.44      6.92 o 
  -3  17   1      179.12      166.26      8.29 o 
  -2  17   1      457.33      416.62     21.39 o 
  -1  17   1        6.59        8.29      1.96 o 
   0  17   1      103.74       97.08      6.10 o 
   1  17   1      116.81      117.84      8.05 o 
   2  17   1      125.65      104.37      7.30 o 
   3  17   1      478.05      439.11     27.51 o 
   4  17   1      103.48       96.80      4.92 o 
   5  17   1       68.59       68.15     12.03 o 
   6  17   1       75.80       72.99      8.79 o 
   7  17   1       63.20       63.90      8.77 o 
  -7  18   1       46.06       53.37     11.12 o 
  -6  18   1        0.67        7.89      4.19 o 
  -5  18   1       24.81        3.85      8.12 o 
  -4  18   1      139.89      157.97     17.09 o 
  -3  18   1      547.36      515.82     24.40 o 
  -2  18   1      136.06      125.72      8.96 o 
  -1  18   1      141.22      130.50      7.30 o 
   0  18   1      396.15      414.41     22.32 o 
   1  18   1      287.98      284.72     15.11 o 
   2  18   1       35.27       29.99      3.86 o 
   3  18   1       51.02       35.68      3.81 o 
   4  18   1        2.64        1.11      2.02 o 
   5  18   1        0.24        2.61      2.38 o 
   6  18   1        0.67       -0.07      3.04 o 
   7  18   1        0.03       -3.49      3.71 o 
  -7  19   1       55.56       80.64     13.98 o 
  -6  19   1       55.15       76.61     17.85 o 
  -5  19   1       54.93       62.24      8.09 o 
  -4  19   1        6.52        6.37      3.01 o 
  -3  19   1       16.09       18.17      3.04 o 
  -2  19   1       90.68       92.01     11.17 o 
  -1  19   1       63.05       77.27      7.31 o 
   0  19   1        1.17        2.42      2.24 o 
   1  19   1      239.69      232.07     12.02 o 
   2  19   1      140.03      144.13     11.77 o 
   3  19   1       99.38        9.79     31.61 o 
   4  19   1       41.22       50.50     10.19 o 
   5  19   1       15.73       11.93     12.63 o 
   6  19   1       89.66       88.31     11.64 o 
   7  19   1        0.51       -1.25      3.96 o 
  -7  20   1       57.75       49.08     11.15 o 
  -6  20   1        7.82        3.87      2.74 o 
  -5  20   1        3.29        7.94      3.93 o 
  -4  20   1      170.95      174.72     12.76 o 
  -3  20   1      343.64      338.45     12.78 o 
  -2  20   1       63.91       65.13     11.76 o 
  -1  20   1      577.65      675.13     22.56 o 
   0  20   1      185.76      170.53     11.05 o 
   1  20   1       14.27       18.74      4.73 o 
   2  20   1       51.46       44.27      5.36 o 
   3  20   1        0.27        5.65      2.26 o 
   4  20   1      149.52      138.74     16.95 o 
   5  20   1       21.38       35.51      6.41 o 
   6  20   1        0.00        1.97      4.86 o 
  -6  21   1       31.98       17.92      4.63 o 
  -5  21   1        0.01        0.94      2.27 o 
  -4  21   1       48.14       45.03      6.74 o 
  -3  21   1       37.13       27.45      3.98 o 
  -2  21   1       86.79       82.42      8.10 o 
  -1  21   1      262.26      292.36     22.08 o 
   0  21   1        0.27        0.29      1.80 o 
   1  21   1      219.86      226.23     13.59 o 
   2  21   1      853.14      947.59     29.72 o 
   3  21   1        0.03       -1.65      3.26 o 
   4  21   1        3.52       10.11      5.29 o 
   5  21   1      142.17      144.39     12.85 o 
   6  21   1      123.30      131.87     20.39 o 
  -6  22   1       31.32       35.87      9.50 o 
  -5  22   1        0.86       -1.56      7.71 o 
  -4  22   1       26.43       31.24      5.80 o 
  -3  22   1       82.20       79.01      8.72 o 
  -2  22   1        1.35       -0.06      2.71 o 
  -1  22   1       12.68       17.11      4.10 o 
   0  22   1        7.51        7.82      2.90 o 
   1  22   1        8.39        7.90      3.01 o 
   2  22   1       59.79       70.11      7.48 o 
   3  22   1      170.69      233.63     22.40 o 
   4  22   1       49.62       65.70     12.47 o 
   5  22   1       10.33       11.78      4.43 o 
   6  22   1       10.37       32.20      9.26 o 
  -5  23   1        8.24        5.74      3.36 o 
  -4  23   1        1.47        1.28      2.29 o 
  -3  23   1       54.85       44.94      5.52 o 
  -2  23   1        0.26        3.65      2.47 o 
  -1  23   1        0.64       -0.23      2.44 o 
   0  23   1       74.95       65.53      7.60 o 
   1  23   1        0.61        5.72      2.56 o 
   2  23   1      241.15      240.18     14.07 o 
   3  23   1       94.62      125.07     16.62 o 
   4  23   1        2.97        9.67      5.74 o 
   5  23   1      192.63      195.01     20.94 o 
  -5  24   1        0.25        8.40      5.88 o 
  -4  24   1       61.41       54.66      7.82 o 
  -3  24   1       25.78       30.83      5.33 o 
  -2  24   1        5.87        3.29      1.93 o 
  -1  24   1        1.56        2.13      2.52 o 
   0  24   1       47.23       50.08      8.42 o 
   1  24   1       14.56       17.89      4.87 o 
   2  24   1      102.81       89.90      8.78 o 
   3  24   1        4.23        3.76      2.69 o 
   4  24   1       26.89       30.30      9.23 o 
  -4  25   1        0.84       -4.68      3.12 o 
  -3  25   1       18.90        9.69      4.51 o 
  -2  25   1        3.92        1.47      1.86 o 
  -1  25   1       29.76       30.60      9.23 o 
   0  25   1       42.80       38.99      6.23 o 
   1  25   1       85.34       96.19      9.58 o 
   2  25   1       10.99        9.50      5.26 o 
   3  25   1       16.07        7.16      5.11 o 
  -3  26   1       31.86       36.62      8.22 o 
  -2  26   1        1.11       -2.59      6.19 o 
  -1  26   1        2.85        3.06      3.31 o 
   0  26   1        0.11        2.69      2.66 o 
   1  26   1       43.06       48.19      7.07 o 
   2  26   1        2.84       -2.69      3.16 o 
   3  26   1        3.20       -2.22      4.40 o 
  -2  27   1        6.24       12.48      5.32 o 
  -1  27   1        0.01        0.61      3.59 o 
   0  27   1        0.51        0.26      2.34 o 
   1  27   1        0.04        8.81      5.06 o 
   2  27   1        2.11       -0.83      4.40 o 
  -9   0   2        3.92        1.24      2.32 o 
  -8   0   2      299.31      278.87     20.29 o 
  -7   0   2       84.61       97.70     11.17 o 
  -6   0   2       48.90       45.10      5.17 o 
  -5   0   2      859.05      936.95     18.93 o 
  -4   0   2     1329.28     1382.81     47.52 o 
  -3   0   2      739.95      790.54     17.69 o 
  -2   0   2     5026.90     5399.86     86.03 o 
  -1   0   2      122.36       53.01      4.63 o 
   0   0   2     6539.00     6351.45     91.93 o 
   1   0   2    11821.58    11965.70    114.62 o 
   2   0   2        8.38       10.08      1.65 o 
   3   0   2      121.16      132.85      5.28 o 
   4   0   2      975.25      965.14     20.00 o 
   5   0   2      313.17      250.87      9.38 o 
   6   0   2      293.57      266.72     14.66 o 
   7   0   2      349.25      346.34     25.99 o 
   8   0   2      449.39      520.74     31.38 o 
   9   0   2       37.33       44.68      9.62 o 
 -10   1   2       41.89       43.55      9.38 o 
  -9   1   2        3.76       -0.02      4.09 o 
  -8   1   2       33.79       31.91      4.93 o 
  -7   1   2       99.45      100.39      6.51 o 
  -6   1   2     1148.26     1111.21     26.58 o 
  -5   1   2     1132.71     1111.80     14.72 o 
  -4   1   2      585.40      705.13     12.92 o 
  -3   1   2      757.05      598.83      9.49 o 
  -2   1   2      174.21      186.82      7.00 o 
  -1   1   2       22.31       19.69      2.08 o 
   0   1   2      558.32      596.13     11.09 o 
   1   1   2      967.04     1030.88     10.73 o 
   2   1   2     5259.99     5364.39     39.61 o 
   3   1   2     2229.17     2196.20     18.40 o 
   4   1   2        2.13        3.29      0.81 o 
   5   1   2     1968.11     1860.07     31.14 o 
   6   1   2      343.33      335.61      8.16 o 
   7   1   2       83.22       72.79      6.36 o 
   8   1   2        0.12        3.12      2.71 o 
   9   1   2       80.23       96.82     14.83 o 
 -10   2   2       28.60       23.07      7.06 o 
  -9   2   2        0.99        1.36      2.18 o 
  -8   2   2      131.11      139.04     10.13 o 
  -7   2   2      165.26      152.17     11.04 o 
  -6   2   2        2.16       -0.16      1.38 o 
  -5   2   2      297.60      308.08      8.14 o 
  -4   2   2      361.84      346.51      7.90 o 
  -3   2   2     3421.85     3422.73     32.05 o 
  -2   2   2      226.95      255.95      6.75 o 
  -1   2   2     3347.39     3290.07     53.31 o 
   0   2   2     2396.49     2289.86     22.92 o 
   1   2   2     1246.88     1155.69     13.09 o 
   2   2   2      264.35      256.22      4.54 o 
   3   2   2      472.03      478.88      6.65 o 
   4   2   2       35.58       43.01      2.03 o 
   5   2   2        2.82        3.65      1.06 o 
   6   2   2      194.23      200.99      6.22 o 
   7   2   2      541.74      539.89     20.96 o 
   8   2   2      556.51      599.74     48.58 o 
   9   2   2        0.07       -4.19      5.20 o 
  10   2   2       18.76       23.84      8.04 o 
 -10   3   2       14.94       12.40      5.51 o 
  -9   3   2        1.03       -0.96      1.98 o 
  -8   3   2      110.92      102.91      8.76 o 
  -7   3   2      202.74      208.01     13.83 o 
  -6   3   2       15.08       16.29      2.21 o 
  -5   3   2        1.66        1.87      0.97 o 
  -4   3   2      310.44      348.40      7.17 o 
  -3   3   2      338.92      444.94      8.97 o 
  -2   3   2     4189.01     4119.91     39.87 o 
  -1   3   2    18477.27    17347.49    235.28 o 
   0   3   2    12342.97    12541.29    132.21 o 
   1   3   2    11150.67    11478.65     89.51 o 
   2   3   2     2997.25     2978.50     26.81 o 
   3   3   2      611.09      612.41      7.36 o 
   4   3   2      447.27      434.55      8.26 o 
   5   3   2      167.60      165.99      5.52 o 
   6   3   2      156.51      151.23      5.42 o 
   7   3   2      132.00      127.55      7.17 o 
   8   3   2      106.32      121.38     15.60 o 
   9   3   2       40.60       58.54     11.86 o 
 -10   4   2        0.00        2.06      3.10 o 
  -9   4   2        6.29        2.72      2.58 o 
  -8   4   2        2.01        5.30      4.19 o 
  -7   4   2       99.40       84.99      8.25 o 
  -6   4   2        1.09        3.49      2.01 o 
  -5   4   2        3.51        2.41      0.94 o 
  -4   4   2       23.94       39.17      2.57 o 
  -3   4   2     2954.39     3039.86     26.57 o 
  -2   4   2     1070.56     1008.84     11.84 o 
  -1   4   2     4504.29     4300.44     48.04 o 
   0   4   2    28111.52    27668.33    257.38 o 
   1   4   2    11248.53    11288.38     89.58 o 
   2   4   2     4575.75     4750.79     43.48 o 
   3   4   2      226.90      266.18      7.39 o 
   4   4   2      210.94      203.49      4.94 o 
   5   4   2      216.64      251.77      5.47 o 
   6   4   2      322.79      302.19      6.38 o 
   7   4   2      187.97      177.21      6.12 o 
   8   4   2      160.41      171.58     18.68 o 
   9   4   2       30.25       29.68      8.37 o 
 -10   5   2        3.51        9.43      4.44 o 
  -9   5   2        0.84        3.82      4.72 o 
  -8   5   2       60.02       53.44      6.05 o 
  -7   5   2        7.66       11.96      2.29 o 
  -6   5   2      453.49      408.43     13.01 o 
  -5   5   2      185.41      183.41      6.34 o 
  -4   5   2       64.92       54.94      3.04 o 
  -3   5   2     9686.05     9946.69     67.42 o 
  -2   5   2      417.60      394.38      6.96 o 
  -1   5   2      391.27      445.46      6.64 o 
   0   5   2      140.00      134.48      4.41 o 
   1   5   2     2220.17     2421.21     29.94 o 
   2   5   2      203.03      246.01      8.94 o 
   3   5   2     2469.51     2703.67     42.31 o 
   4   5   2       24.77       18.81      2.02 o 
   5   5   2      621.85      647.92      8.52 o 
   6   5   2       40.33       37.83      2.65 o 
   7   5   2       28.04       28.33      2.20 o 
   8   5   2        6.93        4.68      3.99 o 
   9   5   2       67.44       73.63     13.60 o 
 -10   6   2        0.24        7.39      4.55 o 
  -9   6   2        7.77       14.23      6.10 o 
  -8   6   2        1.10        1.48      1.74 o 
  -7   6   2       54.36       36.58      3.49 o 
  -6   6   2      153.88      142.34      8.93 o 
  -5   6   2       21.05       15.75      2.07 o 
  -4   6   2        3.54        2.77      0.87 o 
  -3   6   2      491.17      521.72      9.05 o 
  -2   6   2     1678.83     1700.58     16.99 o 
  -1   6   2        9.67       23.70      1.97 o 
   0   6   2      913.03      855.93     11.32 o 
   1   6   2        0.28        2.56      0.66 o 
   2   6   2      386.46      398.13     17.08 o 
   3   6   2       25.32       27.22      3.45 o 
   4   6   2       81.31       88.70      5.26 o 
   5   6   2       95.61       93.88      6.01 o 
   6   6   2      844.41      789.12     45.37 o 
   7   6   2       62.56       72.64      5.97 o 
   8   6   2        3.41        2.50      2.72 o 
   9   6   2       14.04       16.04      6.11 o 
  -9   7   2       10.82        4.54      3.50 o 
  -8   7   2       11.06       13.38      3.39 o 
  -7   7   2       79.34       57.05      4.72 o 
  -6   7   2        0.13        2.16      2.61 o 
  -5   7   2       11.24       15.39      1.98 o 
  -4   7   2       91.92       96.95      4.53 o 
  -3   7   2       31.84       27.98      2.32 o 
  -2   7   2      139.41      191.30      5.86 o 
  -1   7   2        8.09        8.48      1.12 o 
   0   7   2       69.56       50.21      2.38 o 
   1   7   2       12.92        0.23      0.75 o 
   2   7   2     7280.06     7666.64    416.26 o 
   3   7   2     1268.19     1372.07     59.61 o 
   4   7   2       53.99       68.84      5.96 o 
   5   7   2      196.75      171.04      9.39 o 
   6   7   2     1608.78     1566.66     75.75 o 
   7   7   2       14.61       23.77      4.63 o 
   8   7   2      121.80      118.57     10.88 o 
   9   7   2       61.69       56.31     12.07 o 
  -9   8   2       11.37        3.79      3.44 o 
  -8   8   2       21.68       22.32      3.44 o 
  -7   8   2       38.70       44.16      4.10 o 
  -6   8   2      579.37      573.34     20.47 o 
  -5   8   2       18.02       16.19      2.21 o 
  -4   8   2      631.44      618.11     12.03 o 
  -3   8   2      666.63      680.74     11.98 o 
  -2   8   2       62.28       75.33      3.61 o 
  -1   8   2      604.13      625.45     10.08 o 
   0   8   2      820.73      760.97     10.30 o 
   1   8   2     2193.14     2363.62     31.87 o 
   2   8   2      467.50      471.57     12.17 o 
   3   8   2      188.28      145.18      5.54 o 
   4   8   2       30.45       45.68      9.27 o 
   5   8   2       61.56       65.46      9.32 o 
   6   8   2      703.56      689.94     23.42 o 
   7   8   2       11.69       10.06      3.25 o 
   8   8   2       28.37       30.88      6.94 o 
   9   8   2       59.82       66.27     13.22 o 
  -9   9   2        8.53        6.61      3.55 o 
  -8   9   2        6.01        4.04      3.83 o 
  -7   9   2        5.21        7.63      2.22 o 
  -6   9   2      438.01      464.87     16.54 o 
  -5   9   2       24.76       19.36      2.38 o 
  -4   9   2       27.09       39.71      3.01 o 
  -3   9   2      632.54      613.27     11.51 o 
  -2   9   2      712.47      702.86     11.86 o 
  -1   9   2     3580.28     3581.31     29.34 o 
   0   9   2      554.78      577.82      9.14 o 
   1   9   2      642.45      568.52     13.28 o 
   2   9   2      689.17      709.08     19.56 o 
   3   9   2      101.04      111.21      4.90 o 
   4   9   2      185.45      186.50      7.33 o 
   5   9   2      215.13      223.95     17.46 o 
   6   9   2      177.53      184.34     12.20 o 
   7   9   2       44.60       49.55     10.64 o 
   8   9   2        1.41        1.31      3.83 o 
   9   9   2        0.97        4.20      5.59 o 
  -9  10   2       10.95       13.26      5.99 o 
  -8  10   2       19.11       20.96      6.59 o 
  -7  10   2       30.55       33.69      4.60 o 
  -6  10   2       75.91       90.22      7.68 o 
  -5  10   2      147.45      155.64      6.90 o 
  -4  10   2     1965.08     1878.70     30.59 o 
  -3  10   2      366.48      401.83      9.37 o 
  -2  10   2      552.17      553.51     10.67 o 
  -1  10   2      207.41      277.90      6.80 o 
   0  10   2      347.82      313.71      7.31 o 
   1  10   2      591.83      658.54     15.09 o 
   2  10   2       62.77       51.14      3.67 o 
   3  10   2      270.80      259.02     12.80 o 
   4  10   2      899.25      863.59     32.37 o 
   5  10   2        0.58        2.32      2.36 o 
   6  10   2        5.56        0.17      2.46 o 
   7  10   2        9.73       12.38      3.87 o 
   8  10   2        3.86        1.37      2.84 o 
   9  10   2       63.16       47.55     11.33 o 
  -9  11   2       14.24       14.31      4.38 o 
  -8  11   2        0.05       -1.43      3.85 o 
  -7  11   2      116.34      102.47      7.84 o 
  -6  11   2       20.76       30.78      3.28 o 
  -5  11   2      276.08      257.39     11.42 o 
  -4  11   2        2.07        8.92      1.84 o 
  -3  11   2       87.16       66.15      3.49 o 
  -2  11   2     2227.16     2400.63     26.41 o 
  -1  11   2      446.71      443.37      8.78 o 
   0  11   2      181.72      180.50      8.14 o 
   1  11   2      958.71      820.55     14.20 o 
   2  11   2     1340.12     1454.44     17.79 o 
   3  11   2      128.99      116.74      5.74 o 
   4  11   2        1.23       13.29      2.47 o 
   5  11   2      110.68       91.17      6.76 o 
   6  11   2       12.15        8.07      2.94 o 
   7  11   2      106.64      104.91     10.16 o 
   8  11   2        2.11        1.12      2.52 o 
  -9  12   2        0.38        0.99      3.85 o 
  -8  12   2       38.99       55.51     11.57 o 
  -7  12   2       19.01       19.91      3.50 o 
  -6  12   2       43.75       36.81      4.02 o 
  -5  12   2     1024.39     1043.51     46.41 o 
  -4  12   2      610.72      565.00     13.57 o 
  -3  12   2      652.09      657.90     11.75 o 
  -2  12   2      139.42      122.96      5.08 o 
  -1  12   2      337.43      306.67      7.82 o 
   0  12   2      788.80      741.73     16.26 o 
   1  12   2     1549.49     1582.82     22.13 o 
   2  12   2      170.18      205.70      7.95 o 
   3  12   2     1525.54     1551.71     29.65 o 
   4  12   2      574.03      529.37     15.11 o 
   5  12   2        0.10        0.56      1.68 o 
   6  12   2      181.04      147.29     11.53 o 
   7  12   2        5.26        9.61      3.63 o 
   8  12   2       47.67       57.47      9.46 o 
  -9  13   2       22.43       26.57      8.63 o 
  -8  13   2        3.59        3.50      4.08 o 
  -7  13   2       30.88       21.68      7.11 o 
  -6  13   2      103.14      116.01      7.98 o 
  -5  13   2      499.71      451.26     24.20 o 
  -4  13   2      147.17      151.41      6.93 o 
  -3  13   2        2.39        0.53      0.92 o 
  -2  13   2      277.79      279.19     13.51 o 
  -1  13   2       35.49       42.64      5.17 o 
   0  13   2      369.93      313.03     11.51 o 
   1  13   2       39.86       46.77      3.47 o 
   2  13   2        0.29        0.88      1.13 o 
   3  13   2       13.69       15.74      1.18 o 
   4  13   2      356.51      373.22     14.16 o 
   5  13   2      148.16      127.59      8.11 o 
   6  13   2      395.76      402.80     19.60 o 
   7  13   2      145.72      159.47     13.19 o 
   8  13   2      137.84      125.62     16.36 o 
  -8  14   2       52.56       51.29     11.09 o 
  -7  14   2       78.49       87.28     13.54 o 
  -6  14   2       29.70       24.54      3.95 o 
  -5  14   2      689.29      636.61     33.93 o 
  -4  14   2        7.54        6.65      1.48 o 
  -3  14   2       22.87       24.72      2.61 o 
  -2  14   2       23.16       23.11      2.20 o 
  -1  14   2       80.37      118.76      5.85 o 
   0  14   2      774.19      845.00     17.56 o 
   1  14   2      188.58      181.85      6.36 o 
   2  14   2       18.66       17.53      4.41 o 
   3  14   2        1.98        5.21      1.03 o 
   4  14   2      338.87      350.87     21.06 o 
   5  14   2      251.90      263.48     11.73 o 
   6  14   2       10.42       16.54      3.81 o 
   7  14   2      185.15      194.00     14.74 o 
   8  14   2        1.00        7.99      4.83 o 
  -8  15   2       11.02       33.01     10.02 o 
  -7  15   2      147.40      165.88     18.95 o 
  -6  15   2       32.02       32.30      5.87 o 
  -5  15   2      167.88      147.83      7.22 o 
  -4  15   2      428.53      461.26     11.71 o 
  -3  15   2       18.59       12.37      1.92 o 
  -2  15   2      644.84      620.53     20.38 o 
  -1  15   2     1554.91     1516.65     23.96 o 
   0  15   2      164.22      174.15      7.79 o 
   1  15   2      573.07      566.09     15.96 o 
   2  15   2      389.54      376.09     10.08 o 
   3  15   2      150.72      144.02      5.12 o 
   4  15   2      134.47      119.90      7.04 o 
   5  15   2        3.44        2.63      3.01 o 
   6  15   2       23.26       21.89      4.80 o 
   7  15   2      144.84      160.09     13.68 o 
   8  15   2        2.63       -2.84      3.94 o 
  -8  16   2       15.76       11.10      5.94 o 
  -7  16   2       57.37       49.60     11.34 o 
  -6  16   2      125.06      121.48     15.28 o 
  -5  16   2       15.20       18.60      3.42 o 
  -4  16   2      122.00      123.84      7.82 o 
  -3  16   2        0.02       -1.04      1.33 o 
  -2  16   2       52.65       53.31      4.44 o 
  -1  16   2      143.21      129.99      6.10 o 
   0  16   2       31.96       37.14      6.04 o 
   1  16   2      187.17      164.17      7.34 o 
   2  16   2       33.12       34.93      3.12 o 
   3  16   2      327.93      313.16      8.07 o 
   4  16   2      111.87      119.80      7.00 o 
   5  16   2       14.18       24.70      7.30 o 
   6  16   2       19.81       25.05      5.53 o 
   7  16   2       87.13       98.90     10.82 o 
   8  16   2        2.52       14.94      6.66 o 
  -7  17   2        0.19        2.29      3.43 o 
  -6  17   2        1.70        0.28      3.69 o 
  -5  17   2       68.14       74.60     11.36 o 
  -4  17   2        1.70        0.84      1.41 o 
  -3  17   2       39.59       36.89      3.95 o 
  -2  17   2      108.99      110.69      7.83 o 
  -1  17   2        5.25        4.99      1.78 o 
   0  17   2        0.11        0.99      1.68 o 
   1  17   2       15.62       19.94      3.51 o 
   2  17   2        0.15        0.73      1.05 o 
   3  17   2      556.70      499.45     10.86 o 
   4  17   2       14.36       22.61      6.18 o 
   5  17   2      125.81       89.78     13.65 o 
   6  17   2      117.27      159.13     23.26 o 
   7  17   2        0.08        0.06      4.10 o 
  -7  18   2       59.65       65.32     12.33 o 
  -6  18   2        0.69        0.69      2.49 o 
  -5  18   2       16.42       20.33      6.61 o 
  -4  18   2      204.14      202.52     17.17 o 
  -3  18   2       87.97       87.72      5.29 o 
  -2  18   2        4.19       -0.75      1.24 o 
  -1  18   2      337.29      370.52     11.96 o 
   0  18   2      208.79      194.68      8.94 o 
   1  18   2      112.08      110.01      7.98 o 
   2  18   2        0.49        4.01      1.38 o 
   3  18   2       86.60      115.93      5.12 o 
   4  18   2      103.01      105.78     14.71 o 
   5  18   2       21.05       14.66      6.17 o 
   6  18   2        7.73       14.56      4.32 o 
   7  18   2       47.26       43.92      7.73 o 
  -7  19   2        6.10        5.74      4.02 o 
  -6  19   2        1.12        1.30      3.50 o 
  -5  19   2       37.96       47.73      9.44 o 
  -4  19   2        6.74       13.18      2.75 o 
  -3  19   2       11.31        7.75      2.13 o 
  -2  19   2        5.47        2.16      1.36 o 
  -1  19   2       42.73       43.56      4.36 o 
   0  19   2        4.40        1.51      2.05 o 
   1  19   2       88.49       76.74      6.89 o 
   2  19   2      235.96      239.74     36.51 o 
   3  19   2       29.19       34.56      8.55 o 
   4  19   2       11.37       10.67      5.53 o 
   5  19   2       22.45       11.48      4.70 o 
   6  19   2       17.34       17.90      4.92 o 
  -7  20   2        0.44        0.56      2.84 o 
  -6  20   2        9.48        9.12      4.08 o 
  -5  20   2       57.69       48.62      9.75 o 
  -4  20   2       11.34       11.75      5.03 o 
  -3  20   2        1.39       -1.56      2.42 o 
  -2  20   2        5.75        3.36      1.44 o 
  -1  20   2      326.59      328.03     11.94 o 
   0  20   2       86.28       85.61      8.10 o 
   1  20   2        9.89       12.20      2.47 o 
   2  20   2        1.63        1.65      2.81 o 
   3  20   2       18.40       25.07      7.27 o 
   4  20   2       33.15       38.36      9.63 o 
   5  20   2        0.02        0.44      4.37 o 
   6  20   2       26.01       27.76      9.52 o 
  -6  21   2       11.24        6.38      2.33 o 
  -5  21   2       44.20       36.38      8.58 o 
  -4  21   2        5.90        8.35      3.13 o 
  -3  21   2       61.24       61.43      5.72 o 
  -2  21   2        7.22        9.59      2.44 o 
  -1  21   2      198.93      189.86      9.24 o 
   0  21   2      165.91      160.76     11.17 o 
   1  21   2      518.40      614.67     21.93 o 
   2  21   2       33.17       21.36      6.97 o 
   3  21   2        7.29        2.76      2.69 o 
   4  21   2       63.92       85.93     13.76 o 
   5  21   2       47.31       48.08     11.16 o 
   6  21   2       10.23       13.19      6.07 o 
  -6  22   2        0.02       -1.28      4.28 o 
  -5  22   2       39.55       41.99      8.93 o 
  -4  22   2       30.43       30.64      4.88 o 
  -3  22   2        5.54        4.48      1.87 o 
  -2  22   2        4.00        6.05      2.79 o 
  -1  22   2       43.84       44.70      4.75 o 
   0  22   2        4.72        4.30      4.01 o 
   1  22   2        1.57       -1.64      2.57 o 
   2  22   2        8.53       25.57      7.71 o 
   3  22   2        2.11        5.45      4.30 o 
   4  22   2       32.41       36.16      9.71 o 
   5  22   2        8.31        2.96      3.63 o 
  -5  23   2        5.40        5.92      4.30 o 
  -4  23   2        6.10       10.37      3.90 o 
  -3  23   2       53.99       49.39      5.31 o 
  -2  23   2       13.22       14.45      3.75 o 
  -1  23   2       38.89       45.15      4.77 o 
   0  23   2        4.56        6.03      3.11 o 
   1  23   2        8.54       12.19      3.41 o 
   2  23   2      217.91      223.18     21.84 o 
   3  23   2        0.37       -1.78      3.67 o 
   4  23   2        8.91        9.90      6.04 o 
  -4  24   2       24.71       19.94      6.24 o 
  -3  24   2       12.09       13.93      3.23 o 
  -2  24   2      112.70       96.31      7.35 o 
  -1  24   2      102.19       95.56      9.53 o 
   0  24   2      229.11      295.33     16.55 o 
   1  24   2       78.25       62.39      7.36 o 
   2  24   2      104.42      103.83     15.30 o 
   3  24   2        0.76        2.42      3.44 o 
   4  24   2        1.63        1.20      3.54 o 
  -4  25   2        4.57        1.03      2.46 o 
  -2  25   2      115.54      105.35     10.46 o 
  -1  25   2       17.25       11.65      8.74 o 
   0  25   2       66.90       82.25      9.12 o 
   1  25   2       41.92       36.90      9.14 o 
   2  25   2       33.25       43.30     10.63 o 
   3  25   2      121.61      126.47     18.11 o 
  -2  26   2        1.88        4.78      3.26 o 
  -1  26   2       84.51       85.25      9.45 o 
   0  26   2      204.08      210.91     21.37 o 
   1  26   2       93.28      101.73     15.44 o 
   2  26   2        3.44        7.05      4.80 o 
  -1  27   2        1.19       -3.19      3.49 o 
   0  27   2        0.74        7.94      5.08 o 
   1  27   2       87.10       92.54     14.85 o 
 -10   1   3        4.34       -0.56      2.36 o 
  -9   1   3        2.83        9.45      3.01 o 
  -8   1   3        0.70       -0.97      1.86 o 
  -7   1   3       81.45       72.01      7.06 o 
  -6   1   3        0.41       -0.80      1.29 o 
  -5   1   3        0.50        1.08      1.07 o 
  -4   1   3        4.33       10.39      1.65 o 
  -3   1   3      178.71      182.91      6.07 o 
  -2   1   3      873.13      928.95     19.32 o 
  -1   1   3     1197.08      987.33     18.70 o 
   0   1   3     1053.88      952.47     14.09 o 
   1   1   3        9.04        5.92      1.03 o 
   2   1   3      105.21       88.12      3.13 o 
   3   1   3      295.04      303.64      6.27 o 
   4   1   3     1144.70     1229.22     13.01 o 
   5   1   3      145.11      149.51      5.09 o 
   6   1   3       70.29       71.12      3.35 o 
   7   1   3       35.42       40.05      3.13 o 
   8   1   3        0.00        0.61      2.75 o 
   9   1   3        0.03       -2.09      3.48 o 
 -10   2   3        1.59       -3.02      3.40 o 
  -9   2   3        0.07        0.33      1.58 o 
  -8   2   3        0.10        1.23      1.80 o 
  -7   2   3       74.16       59.77      8.26 o 
  -6   2   3       97.86       96.75      7.82 o 
  -5   2   3      134.74      106.69      4.97 o 
  -4   2   3       46.65       73.66      3.74 o 
  -3   2   3       15.92        5.96      1.38 o 
  -2   2   3      239.49      210.59      8.58 o 
  -1   2   3      463.15      466.57     12.23 o 
   0   2   3      871.31      986.42     14.45 o 
   1   2   3     2990.21     2653.46     23.91 o 
   2   2   3        0.36        4.33      0.83 o 
   3   2   3     1186.53     1148.13     13.50 o 
   4   2   3     1039.82     1086.62     13.69 o 
   5   2   3        0.42        1.25      0.81 o 
   6   2   3       22.55       18.57      1.96 o 
   7   2   3      297.58      285.66     10.21 o 
   8   2   3       36.80       35.86      6.98 o 
   9   2   3        2.38       -7.49      5.00 o 
 -10   3   3        3.20       13.44      5.31 o 
  -9   3   3       13.04       13.86      3.90 o 
  -8   3   3       41.52       42.33      6.00 o 
  -7   3   3        0.22        2.68      2.12 o 
  -6   3   3        9.15       23.34      4.27 o 
  -5   3   3      260.73      283.23      8.18 o 
  -4   3   3      198.80      254.99      7.82 o 
  -3   3   3       38.48       35.54      3.08 o 
  -2   3   3     2008.94     1823.78     23.66 o 
  -1   3   3     1481.42     1572.41     34.65 o 
   0   3   3      302.56      268.30      6.95 o 
   1   3   3     6396.92     6660.15     50.24 o 
   2   3   3      565.51      535.99      8.10 o 
   3   3   3       56.21       94.79      6.12 o 
   4   3   3      663.69      702.62      9.44 o 
   5   3   3      284.92      286.54      6.30 o 
   6   3   3      307.42      283.86     11.40 o 
   7   3   3      311.02      309.94     10.40 o 
   8   3   3        7.13        6.40      3.98 o 
   9   3   3        1.58        0.67      2.74 o 
 -10   4   3        4.29       12.04      6.28 o 
  -9   4   3        7.89       10.71      6.14 o 
  -8   4   3        0.26        0.57      2.06 o 
  -7   4   3      158.22      150.36     10.34 o 
  -6   4   3      123.57       94.09      7.62 o 
  -5   4   3       13.26       18.05      1.84 o 
  -4   4   3       26.25       29.27      2.40 o 
  -3   4   3     2180.44     2289.60     29.28 o 
  -2   4   3       63.97      104.40      5.73 o 
  -1   4   3        0.16        3.54      0.97 o 
   0   4   3     1988.48     1993.51     23.42 o 
   1   4   3     7938.09     8434.84     70.70 o 
   2   4   3       99.66      106.68      7.12 o 
   3   4   3      901.72      969.42     10.34 o 
   4   4   3       21.32       21.31      1.43 o 
   5   4   3      276.52      296.66      7.38 o 
   6   4   3      395.06      434.90      9.43 o 
   7   4   3        5.22        6.98      1.53 o 
   8   4   3       77.57       76.74      8.19 o 
   9   4   3       81.06       90.24     14.78 o 
 -10   5   3       58.40       67.77     12.18 o 
  -9   5   3       13.22        9.25      3.74 o 
  -8   5   3       10.56       10.16      3.26 o 
  -7   5   3      560.16      533.70     24.48 o 
  -6   5   3        0.07       -0.69      4.03 o 
  -5   5   3      852.94      762.75     13.71 o 
  -4   5   3      605.83      643.33     12.87 o 
  -3   5   3     2385.71     2511.76     27.52 o 
  -2   5   3     2272.42     2321.35     28.03 o 
  -1   5   3      144.38      202.98      8.28 o 
   0   5   3       25.50       39.99      3.39 o 
   1   5   3      821.73      650.22     10.86 o 
   2   5   3     4861.38     5409.04     36.91 o 
   3   5   3      272.19      208.69      4.77 o 
   4   5   3      309.56      319.80      8.93 o 
   5   5   3      171.64      163.33      3.68 o 
   6   5   3      536.02      533.74      9.86 o 
   7   5   3      256.28      245.06      7.70 o 
   8   5   3       19.81       23.60      9.70 o 
   9   5   3       30.09       35.77     10.03 o 
  -9   6   3      135.75      148.28     17.73 o 
  -8   6   3      310.50      319.14     16.04 o 
  -7   6   3      103.83      139.13     14.01 o 
  -6   6   3     1078.40     1132.60     28.19 o 
  -5   6   3      559.71      545.22     17.05 o 
  -4   6   3      785.91      734.56     13.95 o 
  -3   6   3     1676.92     1657.99     21.30 o 
  -2   6   3     3582.05     4017.69     36.63 o 
  -1   6   3       22.88       23.94      1.88 o 
   0   6   3     3379.35     3175.11     34.31 o 
   1   6   3       84.76      119.46      5.51 o 
   2   6   3      290.00      338.44      5.75 o 
   3   6   3      427.59      480.38     14.31 o 
   4   6   3      986.27      892.96     23.95 o 
   5   6   3      392.99      441.51     15.96 o 
   6   6   3       64.86       81.10      7.79 o 
   7   6   3       13.00        6.37      3.02 o 
   8   6   3       16.75       21.16      4.92 o 
   9   6   3       46.55       42.58     10.43 o 
  -9   7   3       11.19        7.81      4.96 o 
  -8   7   3        8.62       12.00      4.23 o 
  -7   7   3       83.95       95.92      8.87 o 
  -6   7   3     1479.56     1526.69     33.56 o 
  -5   7   3      262.08      268.95      8.76 o 
  -4   7   3      112.54      129.22      5.11 o 
  -3   7   3      506.83      578.94     11.17 o 
  -2   7   3      849.40     1009.82     14.92 o 
  -1   7   3       85.08      107.45      3.71 o 
   0   7   3      177.01      171.87      6.06 o 
   1   7   3      127.59      141.61      4.92 o 
   2   7   3       15.83       21.50      1.47 o 
   3   7   3      847.67      836.85     20.67 o 
   4   7   3      413.70      453.14     15.86 o 
   5   7   3      432.53      423.58     16.24 o 
   6   7   3      613.52      619.97     21.98 o 
   7   7   3        5.89        9.32      3.21 o 
   8   7   3        1.93        2.24      2.57 o 
   9   7   3       95.10      105.13     16.14 o 
  -9   8   3       38.55       28.50      8.17 o 
  -8   8   3      298.39      340.30     17.78 o 
  -7   8   3      122.26      129.51     16.77 o 
  -6   8   3       23.13       26.74      3.23 o 
  -5   8   3      192.70      179.83      8.05 o 
  -4   8   3     2492.70     2462.28     32.88 o 
  -3   8   3     1019.65     1094.75     16.84 o 
  -2   8   3      137.09      168.28      5.72 o 
  -1   8   3       52.11       57.17      3.77 o 
   0   8   3        0.32        0.45      0.86 o 
   1   8   3     3385.79     3459.64     35.52 o 
   2   8   3      233.22      222.98      5.36 o 
   3   8   3       20.30       12.30      4.23 o 
   4   8   3      212.79      220.49     11.18 o 
   5   8   3        4.40        0.68      2.84 o 
   6   8   3      176.64      179.56     11.92 o 
   7   8   3      216.57      209.91     13.81 o 
   8   8   3      108.35      122.42     11.23 o 
   9   8   3        0.02       -2.09      3.54 o 
  -9   9   3        3.18       16.80      6.94 o 
  -8   9   3        0.29       -2.48      1.91 o 
  -7   9   3        5.63        7.64      3.78 o 
  -6   9   3      697.36      661.75     24.41 o 
  -5   9   3      299.88      326.65     14.10 o 
  -4   9   3      196.01      205.25      8.16 o 
  -3   9   3     1930.28     1905.43     23.83 o 
  -2   9   3     2414.16     2322.38     25.87 o 
  -1   9   3       62.64       73.51      3.52 o 
   0   9   3        0.89        2.80      1.03 o 
   1   9   3       56.68       54.57      3.84 o 
   2   9   3      674.52      588.31      9.70 o 
   3   9   3      405.22      476.08     16.24 o 
   4   9   3      110.39      131.46     12.73 o 
   5   9   3       69.06       64.88      9.39 o 
   6   9   3      199.42      189.98     12.49 o 
   7   9   3      269.86      298.92     16.66 o 
   8   9   3        0.20        0.37      2.26 o 
   9   9   3       28.88       24.71      7.26 o 
  -9  10   3        4.30        6.43      5.31 o 
  -8  10   3       90.16      132.69     17.00 o 
  -7  10   3       30.45       21.98      3.51 o 
  -6  10   3      444.65      444.09     19.54 o 
  -5  10   3      125.43      125.71      8.91 o 
  -4  10   3        0.75        0.38      0.96 o 
  -3  10   3      106.02      107.17      5.01 o 
  -2  10   3       71.63       69.25      3.82 o 
  -1  10   3      121.67       83.48      3.85 o 
   0  10   3      218.69      253.91      8.44 o 
   1  10   3      388.03      387.24      9.32 o 
   2  10   3        8.06       10.26      1.28 o 
   3  10   3       43.41       59.59     10.47 o 
   4  10   3        0.12        7.40      3.85 o 
   5  10   3       51.37       53.01      8.41 o 
   6  10   3        0.07       -3.02      2.75 o 
   7  10   3       19.85       11.90      3.81 o 
   8  10   3        9.77       14.14      5.88 o 
   9  10   3        2.87        3.43      2.83 o 
  -9  11   3       53.07       49.86     11.29 o 
  -8  11   3        9.49       24.85      7.22 o 
  -7  11   3       18.12       27.59      3.95 o 
  -6  11   3        0.02       -0.29      1.43 o 
  -5  11   3       13.38        6.63      1.44 o 
  -4  11   3       47.74       44.06      3.92 o 
  -3  11   3        0.08       -0.17      1.01 o 
  -2  11   3      229.67      254.30      7.58 o 
  -1  11   3      155.75      116.59      4.76 o 
   0  11   3      250.86      241.30      6.01 o 
   1  11   3      642.48      661.31     12.99 o 
   2  11   3      642.43      639.39     11.09 o 
   3  11   3       23.60       23.99      5.49 o 
   4  11   3      159.20      161.46     14.72 o 
   5  11   3      583.68      585.32     30.29 o 
   6  11   3      146.37      142.79     15.47 o 
   7  11   3        9.12        6.63      2.69 o 
   8  11   3        0.08        1.99      3.26 o 
  -9  12   3       14.98        9.73      6.36 o 
  -8  12   3       11.60        6.93      5.48 o 
  -7  12   3       30.65       36.50      5.09 o 
  -6  12   3        1.40        0.85      1.56 o 
  -5  12   3      122.19      120.68      7.69 o 
  -4  12   3        0.01        1.94      1.06 o 
  -3  12   3       29.09       49.52      3.98 o 
  -2  12   3       20.54       25.49      2.46 o 
  -1  12   3      415.54      402.11      9.30 o 
   0  12   3      364.95      340.90      7.64 o 
   1  12   3      698.32      724.00     15.19 o 
   2  12   3        0.20        1.51      0.88 o 
   3  12   3       52.63       75.64     10.21 o 
   4  12   3       75.99       65.97     10.06 o 
   5  12   3        1.75       -0.93      3.15 o 
   6  12   3       29.18       25.10      7.31 o 
   7  12   3       40.95       58.08      7.64 o 
   8  12   3       22.69       26.57      5.70 o 
  -8  13   3        1.21        4.33      4.64 o 
  -7  13   3       12.28       10.37      3.50 o 
  -6  13   3      132.44      115.83     11.61 o 
  -5  13   3      540.96      596.37     22.77 o 
  -4  13   3       21.80       19.23      2.81 o 
  -3  13   3        0.81        1.57      1.70 o 
  -2  13   3       12.38        7.52      2.38 o 
  -1  13   3       17.49       18.79      2.04 o 
   0  13   3      596.10      600.67     10.78 o 
   1  13   3      154.59      163.44      7.08 o 
   2  13   3      175.81      182.94      7.35 o 
   3  13   3       50.37       53.29      3.16 o 
   4  13   3       28.76       36.41      7.49 o 
   5  13   3        1.52       16.95      6.20 o 
   6  13   3        0.47       -2.69      3.85 o 
   7  13   3       16.51       19.14      4.58 o 
   8  13   3       34.24       33.28     11.76 o 
  -8  14   3       31.05       46.39      7.52 o 
  -7  14   3        0.15        2.92      4.00 o 
  -6  14   3        4.19        5.02      1.93 o 
  -5  14   3      472.73      424.62     27.63 o 
  -4  14   3        4.04        2.44      1.32 o 
  -3  14   3       37.49       43.17      3.88 o 
  -2  14   3       59.10       48.43      3.56 o 
  -1  14   3       13.37        7.28      1.49 o 
   0  14   3        1.79        2.19      1.00 o 
   1  14   3       95.16       80.09      5.98 o 
   2  14   3       82.68       70.84      7.53 o 
   3  14   3       59.14       59.36      2.55 o 
   4  14   3      119.99      104.71     12.89 o 
   5  14   3       42.24       44.16      8.82 o 
   6  14   3        0.00       -3.57      3.77 o 
   7  14   3        0.12        3.78      4.98 o 
   8  14   3        0.29       11.34      6.32 o 
  -8  15   3      129.67      159.73     14.13 o 
  -7  15   3       61.70       83.40     13.61 o 
  -6  15   3        0.87       11.42      2.94 o 
  -5  15   3       11.29        8.38      4.65 o 
  -4  15   3      401.85      405.18     22.74 o 
  -3  15   3      115.47      130.40      6.94 o 
  -2  15   3       41.03       50.72      4.20 o 
  -1  15   3      185.44      195.35      6.92 o 
   0  15   3      109.72       98.45      4.86 o 
   1  15   3       70.89       81.16      6.24 o 
   2  15   3       56.47       59.08      3.84 o 
   3  15   3      144.47      145.81      6.22 o 
   4  15   3      256.58      245.20     20.37 o 
   5  15   3        6.46       10.30      5.37 o 
   6  15   3        2.43        2.48      4.10 o 
   7  15   3        3.06        0.11      1.93 o 
   8  15   3       21.57       22.01      7.26 o 
  -8  16   3        0.01        5.68      4.15 o 
  -7  16   3        0.20       -8.46      5.64 o 
  -6  16   3       20.06       28.66      9.19 o 
  -5  16   3        0.13       -0.70      1.83 o 
  -4  16   3      242.43      210.59      9.28 o 
  -3  16   3        0.18        1.28      1.74 o 
  -2  16   3       17.95       22.71      3.95 o 
  -1  16   3      827.13      835.55     27.60 o 
   0  16   3       22.31       36.59      3.01 o 
   1  16   3        2.24        3.77      0.82 o 
   2  16   3      192.14      195.23      9.37 o 
   3  16   3       56.75       59.09      3.11 o 
   4  16   3      546.16      476.36     29.59 o 
   5  16   3       55.92       69.01     11.91 o 
   6  16   3        0.12        3.92      5.27 o 
   7  16   3      177.59      193.51     25.73 o 
  -7  17   3       14.23        6.19      3.37 o 
  -6  17   3       49.77       59.16     10.69 o 
  -5  17   3       30.15       26.75      4.35 o 
  -4  17   3      105.37       97.79      6.45 o 
  -3  17   3       24.81       35.62      4.70 o 
  -2  17   3      109.25      131.42     15.61 o 
  -1  17   3     1383.55     1381.77     54.83 o 
   0  17   3      383.57      369.30     16.27 o 
   1  17   3      370.18      328.92      7.96 o 
   2  17   3       28.30       30.44      6.38 o 
   3  17   3        8.10        4.41      1.22 o 
   4  17   3        0.34        3.87      4.11 o 
   5  17   3       38.73       38.05      8.89 o 
   6  17   3       15.05       24.23      7.90 o 
   7  17   3       10.93       19.40      5.14 o 
  -7  18   3        0.07        6.81      5.31 o 
  -6  18   3        0.46        1.65      2.97 o 
  -5  18   3        7.61       11.32      3.08 o 
  -4  18   3      356.59      379.46     16.02 o 
  -3  18   3        0.77       11.64      2.99 o 
  -2  18   3      187.49      175.64      9.97 o 
  -1  18   3        1.14        7.18      2.53 o 
   0  18   3       17.05       26.89      3.09 o 
   1  18   3      134.59      113.35      4.73 o 
   2  18   3      126.69       98.71      7.13 o 
   3  18   3      810.20      823.25     19.77 o 
   4  18   3       59.92       73.48     11.98 o 
   5  18   3       62.40       68.17     12.42 o 
   6  18   3       22.71       19.49      7.00 o 
  -7  19   3       27.38       21.01      7.37 o 
  -6  19   3       83.82      101.73     14.62 o 
  -5  19   3       63.08       71.69      7.24 o 
  -4  19   3       16.71       17.06      3.71 o 
  -3  19   3        1.69       -0.85      1.68 o 
  -2  19   3       86.90       89.30      7.30 o 
  -1  19   3       63.88       67.52     14.66 o 
   0  19   3        0.68        0.71      5.52 o 
   1  19   3       94.58       93.00      4.48 o 
   2  19   3      201.43      207.62     19.11 o 
   3  19   3      112.29      165.45     17.79 o 
   4  19   3       22.92       44.07      9.66 o 
   5  19   3      133.83      131.32     17.38 o 
   6  19   3       16.17       12.84      4.99 o 
  -6  20   3        0.17        1.93      2.58 o 
  -5  20   3      175.32      160.75     10.97 o 
  -4  20   3       84.12       94.16      8.32 o 
  -3  20   3        0.29        0.28      3.02 o 
  -2  20   3      136.48      142.20      9.57 o 
  -1  20   3       31.27       25.47      4.02 o 
   0  20   3      239.28      284.09     11.44 o 
   1  20   3       34.22       26.28      4.22 o 
   2  20   3       19.71       24.13      6.99 o 
   3  20   3       44.92       42.69      9.46 o 
   4  20   3      239.71      260.04     23.89 o 
   5  20   3      112.24       90.47     14.57 o 
  -6  21   3       44.14       50.42     10.68 o 
  -5  21   3       37.28       28.06      7.68 o 
  -4  21   3        4.52        3.65      1.89 o 
  -3  21   3       13.92       27.30      4.53 o 
  -2  21   3      245.49      264.87     13.17 o 
  -1  21   3       93.50      112.36      8.05 o 
   0  21   3       91.71      116.81     14.22 o 
   1  21   3       39.75       47.58      9.44 o 
   2  21   3        1.59        2.05      3.72 o 
   3  21   3       82.25      106.67     15.15 o 
   4  21   3       10.22       -0.37      4.44 o 
   5  21   3        1.71        1.67      3.09 o 
  -5  22   3        1.41        0.58      3.08 o 
  -4  22   3       36.09       37.56      5.42 o 
  -3  22   3       21.62       25.59      4.60 o 
  -2  22   3       45.42       49.95      5.88 o 
  -1  22   3      164.61      167.90     16.88 o 
   0  22   3      190.46      224.08     20.33 o 
   1  22   3      203.91      195.93     19.53 o 
   2  22   3        0.06       -2.06      3.55 o 
   3  22   3       14.81       16.41      5.78 o 
   4  22   3       27.97       13.70      5.28 o 
  -5  23   3       12.15        7.08      4.81 o 
  -4  23   3        0.01        2.55      3.56 o 
  -3  23   3        1.44        1.41      2.09 o 
  -2  23   3      242.80      264.20     21.14 o 
  -1  23   3      106.31      118.52     14.54 o 
   0  23   3        8.07       19.35      6.70 o 
   1  23   3        1.25        8.28      5.44 o 
   2  23   3        0.67       -5.54      4.39 o 
   3  23   3       22.02       13.31      4.38 o 
   4  23   3        6.06        9.69      6.21 o 
  -3  24   3        0.03        1.75      2.59 o 
  -2  24   3       37.77       22.61      6.39 o 
  -1  24   3       36.11       50.19      9.78 o 
   0  24   3      105.66      105.89     14.53 o 
   1  24   3       20.81       26.20      7.55 o 
   2  24   3      107.58       99.92     15.29 o 
   3  24   3       21.19       15.38      6.67 o 
  -3  25   3       14.65       22.95      6.90 o 
  -2  25   3        2.75        5.68      4.49 o 
  -1  25   3       81.66       78.94     12.70 o 
   0  25   3       16.92       22.74      7.00 o 
   1  25   3       41.17       32.79      8.69 o 
   2  25   3       67.23       97.96     15.91 o 
  -2  26   3       30.69       40.00      9.14 o 
  -1  26   3       18.33       30.00      8.11 o 
   0  26   3        6.87        3.71      3.44 o 
   1  26   3       21.61       24.55      7.58 o 
   2  26   3       12.28       10.40      4.77 o 
  -9   0   4       91.22       87.29     13.10 o 
  -8   0   4      231.29      262.59     21.36 o 
  -7   0   4        0.41        1.00      2.28 o 
  -6   0   4      507.11      519.99     27.42 o 
  -5   0   4     1597.87     1535.00     46.98 o 
  -4   0   4      710.50      737.83     17.05 o 
  -3   0   4     1654.19     1888.54     48.27 o 
  -2   0   4     1341.14     1251.56     35.40 o 
  -1   0   4     6630.00     6051.53    101.06 o 
   0   0   4    11608.52    12300.99    229.67 o 
   1   0   4        8.20       16.46      2.67 o 
   2   0   4     2455.72     2638.64     60.78 o 
   3   0   4      114.81       90.08      5.29 o 
   4   0   4      711.08      775.82     17.23 o 
   5   0   4     1154.61     1106.28     77.06 o 
   6   0   4      989.21      947.50     34.27 o 
   7   0   4       75.64       74.44      6.89 o 
   8   0   4        0.39        5.56      3.83 o 
   9   0   4        0.63       -1.36      3.40 o 
  -9   1   4       46.88       69.39     14.38 o 
  -8   1   4       27.19       27.73      8.90 o 
  -7   1   4        1.84        0.53      4.56 o 
  -6   1   4      283.53      270.54     13.74 o 
  -5   1   4      415.96      413.54     16.13 o 
  -4   1   4       96.07      130.28      5.97 o 
  -3   1   4      405.18      484.48     12.68 o 
  -2   1   4      521.13      445.56     13.98 o 
  -1   1   4       69.76       60.08      4.75 o 
   0   1   4     1470.17     1463.33     17.88 o 
   1   1   4     1409.27     1580.50     18.21 o 
   2   1   4     1459.26     1423.88     16.88 o 
   3   1   4      195.08      205.46      6.44 o 
   4   1   4      142.34      145.24      5.19 o 
   5   1   4      276.65      291.45      9.10 o 
   6   1   4      335.58      320.22     10.14 o 
   7   1   4      284.60      275.01      9.23 o 
   8   1   4       23.13       26.24      4.91 o 
   9   1   4       23.88       15.17      4.24 o 
  -9   2   4       15.57        6.77      3.59 o 
  -8   2   4      236.81      224.57     14.41 o 
  -7   2   4       79.44       76.31      7.69 o 
  -6   2   4      248.31      226.43     18.12 o 
  -5   2   4      359.84      320.10     14.08 o 
  -4   2   4     1218.77     1199.59     19.31 o 
  -3   2   4     1442.60     1525.24     20.92 o 
  -2   2   4     1022.36     1028.16     34.98 o 
  -1   2   4      586.63      587.80     15.52 o 
   0   2   4       28.27       52.98      3.43 o 
   1   2   4        3.39        3.13      0.84 o 
   2   2   4      180.34      219.57      5.76 o 
   3   2   4        2.96        6.44      0.92 o 
   4   2   4      974.88      943.89     12.26 o 
   5   2   4     1651.60     1625.71     25.62 o 
   6   2   4       25.30       30.46      2.27 o 
   7   2   4      410.91      444.49     14.84 o 
   8   2   4       31.11       34.39      5.40 o 
   9   2   4        0.46        4.00      2.72 o 
  -9   3   4        0.01        0.92      2.40 o 
  -8   3   4        6.31       -0.07      2.14 o 
  -7   3   4      114.74       99.27      9.70 o 
  -6   3   4      187.57      219.82     18.16 o 
  -5   3   4      261.48      266.30     10.42 o 
  -4   3   4       22.54       22.28      2.49 o 
  -3   3   4      516.81      450.54     11.96 o 
  -2   3   4       17.56       11.35      2.24 o 
  -1   3   4      362.65      370.66      9.91 o 
   0   3   4        8.87        1.02      1.03 o 
   1   3   4        5.97       20.52      3.01 o 
   2   3   4     4688.38     4795.62     63.87 o 
   3   3   4        4.92       10.58      1.49 o 
   4   3   4      619.06      644.26     10.47 o 
   5   3   4      503.86      481.19     10.90 o 
   6   3   4      186.70      169.36      6.73 o 
   7   3   4      160.93      170.01      9.10 o 
   8   3   4       30.55       21.55      3.39 o 
   9   3   4       27.61       44.02     10.39 o 
  -9   4   4       84.80       96.85      9.59 o 
  -8   4   4      224.72      222.80     13.96 o 
  -7   4   4      156.61      166.57     11.44 o 
  -6   4   4       33.51       31.73      6.65 o 
  -5   4   4      153.52      163.97      8.14 o 
  -4   4   4       40.81       41.69      3.36 o 
  -3   4   4       52.43       68.90      4.60 o 
  -2   4   4     1619.79     1968.29     26.71 o 
  -1   4   4       54.08       40.01      3.25 o 
   0   4   4     2463.93     2511.08     29.90 o 
   1   4   4     4275.39     4379.31     38.19 o 
   2   4   4      341.31      423.61      8.56 o 
   3   4   4       50.35       59.49      2.86 o 
   4   4   4      580.90      573.21      8.70 o 
   5   4   4       14.60       13.90      1.63 o 
   6   4   4      588.15      546.80     15.70 o 
   7   4   4        1.88       -1.36      3.26 o 
   8   4   4        2.68        2.92      1.87 o 
   9   4   4        2.37        5.93      5.54 o 
  -9   5   4       17.34       21.98      4.82 o 
  -8   5   4       15.75       15.71      3.84 o 
  -7   5   4      310.66      310.10     15.63 o 
  -6   5   4       39.72       64.69      6.76 o 
  -5   5   4      659.53      616.10     16.33 o 
  -4   5   4      771.07      730.70     16.70 o 
  -3   5   4      557.28      610.30     14.26 o 
  -2   5   4      217.59      209.33      7.55 o 
  -1   5   4      410.07      431.34     13.72 o 
   0   5   4      371.11      340.56      9.15 o 
   1   5   4       76.55       63.42      5.40 o 
   2   5   4      135.03      165.97      4.91 o 
   3   5   4      110.24      142.30      3.80 o 
   4   5   4      397.41      377.48      6.46 o 
   5   5   4      229.65      217.38      4.82 o 
   6   5   4      206.34      224.56      8.75 o 
   7   5   4       28.57       35.16      4.42 o 
   8   5   4       13.98        8.79      3.22 o 
   9   5   4       90.78      103.13     15.93 o 
  -9   6   4       62.42       62.91     12.29 o 
  -8   6   4       75.70       82.64      8.48 o 
  -7   6   4        0.25        3.82      2.70 o 
  -6   6   4     1298.79     1254.34     54.03 o 
  -5   6   4      463.38      447.70     13.85 o 
  -4   6   4        5.97        1.15      0.90 o 
  -3   6   4      203.95      206.89      8.07 o 
  -2   6   4      411.31      402.05     10.71 o 
  -1   6   4      395.03      419.26     11.75 o 
   0   6   4       34.92       15.92      3.88 o 
   1   6   4     1172.52     1212.24     17.95 o 
   2   6   4      140.96      172.48      4.25 o 
   3   6   4      123.05      135.77      3.55 o 
   4   6   4       13.14       13.88      1.01 o 
   5   6   4      115.16       41.04     52.58 o 
   6   6   4        3.82        7.94      3.54 o 
   7   6   4        0.66        0.44      1.75 o 
   8   6   4        2.18        2.76      2.37 o 
   9   6   4       65.19       81.61     14.42 o 
  -9   7   4        4.42        3.46      3.67 o 
  -8   7   4       12.71       31.76      5.24 o 
  -7   7   4      191.95      160.20     32.79 o 
  -6   7   4        9.28        4.24      1.96 o 
  -5   7   4       23.09       16.19      2.81 o 
  -4   7   4      172.97      179.06      7.14 o 
  -3   7   4       53.36       64.54      4.00 o 
  -2   7   4      284.16      351.22     10.01 o 
  -1   7   4      849.92      795.29     15.48 o 
   0   7   4      442.50      549.16     10.33 o 
   1   7   4      893.26     1029.80     22.81 o 
   2   7   4      642.26      680.83     25.94 o 
   3   7   4        0.22        1.06      0.75 o 
   4   7   4       88.25       75.85      4.58 o 
   5   7   4      184.22      164.21     14.38 o 
   6   7   4      100.30       89.61     11.31 o 
   7   7   4       56.63       67.55      7.88 o 
   8   7   4        1.71        1.34      2.54 o 
   9   7   4        8.81        7.51      2.80 o 
  -9   8   4       35.63       51.81     10.76 o 
  -8   8   4       33.66       36.54      8.96 o 
  -7   8   4        1.27        5.31      2.23 o 
  -6   8   4        8.81        7.65      3.31 o 
  -5   8   4        1.55        2.84      1.10 o 
  -4   8   4       45.33       36.00      3.24 o 
  -3   8   4      349.67      365.27      8.87 o 
  -2   8   4       28.56       53.88      3.43 o 
  -1   8   4      167.71      154.69      5.34 o 
   0   8   4      118.92      118.33      4.36 o 
   1   8   4     4796.30     4553.67     78.42 o 
   2   8   4      691.17      663.51     11.63 o 
   3   8   4     1429.89     1493.95     25.36 o 
   4   8   4        3.27        4.43      3.13 o 
   5   8   4      458.60      430.97     24.13 o 
   6   8   4       51.37       52.31      8.92 o 
   7   8   4       97.59       75.49      8.56 o 
   8   8   4        0.11        0.53      1.80 o 
   9   8   4       34.05       19.58      7.11 o 
  -9   9   4        3.46        4.84      4.65 o 
  -8   9   4        8.07       15.10      3.98 o 
  -7   9   4       71.63       64.61      7.29 o 
  -6   9   4      116.10      124.01      9.59 o 
  -5   9   4       66.86       55.07      4.87 o 
  -4   9   4      447.49      486.07     12.19 o 
  -3   9   4      558.43      606.07     11.78 o 
  -2   9   4      308.76      283.62      8.13 o 
  -1   9   4      377.28      406.74     10.05 o 
   0   9   4        2.21        1.23      1.03 o 
   1   9   4      207.27      189.71      6.71 o 
   2   9   4       29.13       23.82      1.95 o 
   3   9   4      277.61      277.70     10.73 o 
   4   9   4       77.75       65.91      9.18 o 
   5   9   4      236.47      209.39     17.26 o 
   6   9   4      198.74      222.20     18.76 o 
   7   9   4        1.83        5.84      4.57 o 
   8   9   4        0.00       -3.80      2.53 o 
  -9  10   4       21.55       31.25      9.29 o 
  -8  10   4       14.55       14.68      4.63 o 
  -7  10   4      344.44      353.11     17.03 o 
  -6  10   4      176.58      160.01     10.85 o 
  -5  10   4       29.17       35.55      3.95 o 
  -4  10   4       10.73       12.40      2.44 o 
  -3  10   4        1.09       -0.73      1.06 o 
  -2  10   4        0.67        4.98      1.56 o 
  -1  10   4       33.55       49.33      4.12 o 
   0  10   4       88.62       83.07      6.14 o 
   1  10   4      452.55      488.13     11.35 o 
   2  10   4      161.47      181.49      5.44 o 
   3  10   4       38.50       32.38      3.02 o 
   4  10   4      281.34      266.12     18.85 o 
   5  10   4       80.23       82.96     11.19 o 
   6  10   4       46.72       67.27     10.52 o 
   7  10   4      215.21      236.50     24.61 o 
   8  10   4       45.25       58.15      9.34 o 
  -9  11   4       30.78       31.84      9.53 o 
  -8  11   4       16.03       21.47      8.20 o 
  -7  11   4      177.89      175.98     11.99 o 
  -6  11   4      143.22      149.52     10.58 o 
  -5  11   4        0.02       -0.82      1.40 o 
  -4  11   4      114.34      123.55      7.15 o 
  -3  11   4       81.46       82.15      6.78 o 
  -2  11   4      339.81      316.21      9.48 o 
  -1  11   4      422.24      415.08     12.22 o 
   0  11   4       91.08       65.53      4.63 o 
   1  11   4      496.67      485.66     13.44 o 
   2  11   4        4.78        3.09      1.09 o 
   3  11   4       80.10       76.45      6.27 o 
   4  11   4       45.96       58.77      9.30 o 
   5  11   4        0.08       -0.48      3.43 o 
   6  11   4      365.64      358.20     25.11 o 
   7  11   4       48.02       59.06      8.03 o 
   8  11   4       54.16       38.20      6.84 o 
  -8  12   4       22.27       27.46      8.20 o 
  -7  12   4       66.50       68.28      7.58 o 
  -6  12   4        0.01        3.26      4.25 o 
  -5  12   4       12.54        5.26      2.49 o 
  -4  12   4      298.69      322.38     17.93 o 
  -3  12   4      345.14      330.25     13.91 o 
  -2  12   4      112.16      109.34      5.68 o 
  -1  12   4      120.76      137.68      7.13 o 
   0  12   4      747.99      699.96     13.82 o 
   1  12   4       96.39      104.31      4.82 o 
   2  12   4       19.96       29.09      2.52 o 
   3  12   4     1493.78     1398.86     54.79 o 
   4  12   4      303.15      308.85     21.80 o 
   5  12   4       83.90       67.43     10.69 o 
   6  12   4       35.88       37.59      8.59 o 
   7  12   4       10.07       12.02      4.11 o 
   8  12   4       38.99       36.75      7.50 o 
  -8  13   4        0.51        2.68      3.54 o 
  -7  13   4       65.56       72.06      7.81 o 
  -6  13   4       67.96       54.90      6.59 o 
  -5  13   4       68.26       67.17      5.77 o 
  -4  13   4        6.03        7.41      1.91 o 
  -3  13   4       91.87       87.93      5.71 o 
  -2  13   4      412.13      424.66     16.05 o 
  -1  13   4      121.63      106.42      8.15 o 
   0  13   4       46.35       45.61      6.68 o 
   1  13   4      201.42      199.34      7.65 o 
   2  13   4       95.98      111.83      8.50 o 
   3  13   4      478.30      429.38     26.96 o 
   4  13   4      100.98       80.91     11.49 o 
   5  13   4       65.40       52.43      9.93 o 
   6  13   4      208.35      238.06     21.65 o 
   7  13   4        1.12        0.55      3.23 o 
   8  13   4        2.43        6.28      4.65 o 
  -8  14   4        4.89        1.47      3.61 o 
  -7  14   4       50.75       54.56      8.40 o 
  -6  14   4        2.80        0.49      2.80 o 
  -5  14   4       52.01       61.94     12.28 o 
  -4  14   4     1146.52     1157.10     53.52 o 
  -3  14   4        2.66        4.76      1.78 o 
  -2  14   4       22.84       16.94      3.00 o 
  -1  14   4      892.85      916.96     24.25 o 
   0  14   4       51.00       41.13      9.95 o 
   1  14   4      139.71      141.37      8.31 o 
   2  14   4        1.10        3.12      1.28 o 
   3  14   4      335.05      357.43      7.90 o 
   4  14   4      439.03      363.31     24.87 o 
   5  14   4       54.20       33.34      8.28 o 
   6  14   4        4.51       -2.47      4.39 o 
   7  14   4        4.15        1.62      2.22 o 
  -7  15   4       78.01       65.53     12.71 o 
  -6  15   4      173.36      166.78      9.64 o 
  -5  15   4      141.34      145.89     10.13 o 
  -4  15   4      399.11      449.57     17.39 o 
  -3  15   4      130.88       98.12      7.57 o 
  -2  15   4      302.70      305.57     18.08 o 
  -1  15   4      574.25      521.88     27.78 o 
   0  15   4      391.21      366.86     26.68 o 
   1  15   4      708.55      639.93     22.17 o 
   2  15   4      885.62      890.38     21.55 o 
   3  15   4      214.09      234.80      9.60 o 
   4  15   4       17.94       24.12      6.47 o 
   5  15   4       16.43       27.02      7.61 o 
   6  15   4      155.17      144.49     17.68 o 
   7  15   4        0.47        1.29      2.69 o 
  -7  16   4       31.22       47.31     10.92 o 
  -6  16   4        3.60        0.87      4.02 o 
  -5  16   4        4.70       15.82      3.75 o 
  -4  16   4      239.80      211.09     11.93 o 
  -3  16   4       93.78       86.60      8.83 o 
  -2  16   4      388.66      377.38     14.33 o 
  -1  16   4      805.30      772.38     33.59 o 
   0  16   4       38.34       37.04      5.31 o 
   1  16   4      296.38      284.17     12.50 o 
   2  16   4       79.19       80.24      5.64 o 
   3  16   4       64.34       51.09      3.67 o 
   4  16   4       50.65       51.85     10.00 o 
   5  16   4        0.38        4.53      4.14 o 
   6  16   4        0.48        2.37      2.95 o 
   7  16   4        7.51        8.61      5.64 o 
  -7  17   4        0.11        4.04      5.14 o 
  -6  17   4       15.73       15.14      7.77 o 
  -5  17   4       12.64       19.08      4.04 o 
  -4  17   4        7.35        5.88      2.20 o 
  -3  17   4       53.25       50.36      5.75 o 
  -2  17   4      396.25      403.92     15.11 o 
  -1  17   4      179.01      197.44      9.40 o 
   0  17   4      335.30      297.72     37.90 o 
   1  17   4      114.32      142.14      9.15 o 
   2  17   4        8.20        7.68      1.55 o 
   3  17   4       52.02       49.23      4.00 o 
   4  17   4      342.24      352.54     26.56 o 
   5  17   4       50.26       51.84     10.67 o 
   6  17   4       49.23       39.53      9.79 o 
   7  17   4       19.41       19.83      6.89 o 
  -6  18   4        2.49        6.59      4.01 o 
  -5  18   4      111.16       92.47      9.07 o 
  -4  18   4       72.51       74.48     12.34 o 
  -3  18   4      113.72      120.86      8.98 o 
  -2  18   4       50.83       48.23      5.25 o 
  -1  18   4       29.60       30.96      4.23 o 
   0  18   4      996.01      911.84     85.74 o 
   1  18   4      283.67      280.58     28.49 o 
   2  18   4        0.88        0.55      0.83 o 
   3  18   4       14.00        2.76      3.12 o 
   4  18   4        6.48       26.58      7.98 o 
   5  18   4        7.34        1.36      4.18 o 
   6  18   4       11.80       13.09      6.66 o 
  -6  19   4       22.44       20.88      6.88 o 
  -5  19   4       22.99       22.02      7.83 o 
  -4  19   4      204.02      219.19     18.12 o 
  -3  19   4       15.87       23.56      4.17 o 
  -2  19   4       71.25       68.38     13.18 o 
  -1  19   4       24.94       21.35      3.36 o 
   0  19   4        2.42        3.75      3.17 o 
   1  19   4        5.44        4.94      1.59 o 
   2  19   4        5.32        6.87      2.37 o 
   3  19   4       29.87       34.76      8.63 o 
   4  19   4       10.46       -0.68      4.35 o 
   5  19   4        0.85       -0.29      3.10 o 
   6  19   4        0.00        0.21      3.92 o 
  -6  20   4       10.02       13.67      5.58 o 
  -5  20   4       11.40       13.33      3.28 o 
  -4  20   4       10.60        9.23      2.81 o 
  -3  20   4        0.06        0.36      2.49 o 
  -2  20   4       11.88       17.20      3.35 o 
  -1  20   4      152.12      152.55     18.76 o 
   0  20   4       81.64       76.98     11.71 o 
   1  20   4        3.70        2.01      3.48 o 
   2  20   4       19.87       29.50      7.60 o 
   3  20   4        0.88        1.31      4.33 o 
   4  20   4       17.28        8.44      6.95 o 
   5  20   4       25.13       14.29      6.31 o 
  -6  21   4       11.80        5.61      3.81 o 
  -5  21   4       19.46       18.27      6.27 o 
  -4  21   4        0.76        4.65      2.65 o 
  -3  21   4        5.84        4.84      2.49 o 
  -2  21   4        2.13        1.70      2.19 o 
  -1  21   4       40.19       52.96      9.66 o 
   0  21   4       22.46       28.64      6.99 o 
   1  21   4       45.30       54.06      6.45 o 
   2  21   4       15.73       18.75      6.97 o 
   3  21   4       11.02        6.57      3.40 o 
   4  21   4       12.69        7.88      3.85 o 
  -5  22   4        7.31        8.15      4.72 o 
  -4  22   4        0.19        2.36      2.02 o 
  -3  22   4       41.27       38.06      8.60 o 
  -2  22   4        6.76        7.91      4.40 o 
  -1  22   4      103.27       83.27     12.39 o 
   0  22   4       19.55        9.04      4.29 o 
   1  22   4        8.27        3.11      2.01 o 
   2  22   4        2.49        7.20      4.34 o 
   3  22   4        0.04        7.62      8.77 o 
   4  22   4       19.38       30.09      8.86 o 
  -4  23   4        0.01       -4.22      4.25 o 
  -3  23   4       20.41       19.88      5.97 o 
  -2  23   4       33.13       27.48      7.40 o 
  -1  23   4       31.70       21.74      7.13 o 
   0  23   4       32.68       36.40      8.75 o 
   1  23   4       47.87       56.75     11.68 o 
   2  23   4       11.55       17.91      6.72 o 
   3  23   4       72.31       64.07     13.00 o 
  -3  24   4       20.73       15.42      5.42 o 
  -2  24   4        3.26        6.69      4.13 o 
  -1  24   4        6.17       17.85      5.85 o 
   0  24   4        0.36       11.09      5.39 o 
   1  24   4        0.05        8.19      5.47 o 
   2  24   4       14.20       16.61      6.74 o 
  -3  25   4       57.41       49.78      9.94 o 
  -2  25   4        0.22        0.60      2.48 o 
  -1  25   4       30.74       22.66      7.95 o 
   0  25   4       11.78        7.65      6.44 o 
   1  25   4        0.92        5.91      4.91 o 
   2  25   4       32.94       35.53      9.23 o 
  -1  26   4        2.03       19.60      6.99 o 
   0  26   4       35.68       45.66     10.57 o 
  -9   1   5        0.64       -1.60      2.26 o 
  -8   1   5        0.79       -4.53      3.02 o 
  -7   1   5       45.66       38.36      5.81 o 
  -6   1   5        2.11       -3.12      2.51 o 
  -5   1   5      305.80      298.20     35.39 o 
  -4   1   5      348.34      363.06      9.59 o 
  -3   1   5      112.51       93.20      7.19 o 
  -2   1   5       17.85       14.39      2.77 o 
  -1   1   5       81.22      110.59      5.78 o 
   0   1   5      132.94       41.39     33.66 o 
   1   1   5      214.59      227.18      8.03 o 
   2   1   5        0.49        1.02      0.72 o 
   3   1   5       52.00       50.53      3.57 o 
   4   1   5       17.69       16.32      1.86 o 
   5   1   5       17.15       18.23      1.78 o 
   6   1   5       83.81      110.53      7.10 o 
   7   1   5      104.46      106.06      5.82 o 
   8   1   5        1.16        1.60      2.74 o 
   9   1   5        3.66        2.67      2.69 o 
  -9   2   5      136.06      146.93     12.47 o 
  -8   2   5       60.28       51.72      7.14 o 
  -7   2   5        1.13        1.29      1.82 o 
  -6   2   5      414.37      395.42     17.75 o 
  -5   2   5      558.47      519.48     19.25 o 
  -4   2   5      467.44      430.85     11.72 o 
  -3   2   5      236.64      318.49     10.98 o 
  -2   2   5      162.61      177.25      9.52 o 
  -1   2   5     1719.11     1854.15     48.60 o 
   0   2   5      829.63      755.99     14.46 o 
   1   2   5      270.40      385.55     12.22 o 
   2   2   5     1210.18     1245.23     28.61 o 
   3   2   5        4.08        1.58      0.89 o 
   4   2   5        4.20        1.26      1.10 o 
   5   2   5       91.80       89.68      4.29 o 
   6   2   5       92.10      100.40      4.30 o 
   7   2   5       18.28       13.93      2.87 o 
   8   2   5       63.63       60.93      7.57 o 
   9   2   5        4.34        7.33      3.17 o 
  -9   3   5       22.89       22.32      5.75 o 
  -8   3   5        0.92        0.68      1.74 o 
  -7   3   5      370.55      384.76     18.24 o 
  -6   3   5      811.68      841.26     28.11 o 
  -5   3   5        0.43        0.56      1.76 o 
  -4   3   5        6.63        7.53      1.80 o 
  -3   3   5        0.16        2.63      1.12 o 
  -2   3   5      372.86      385.53     14.38 o 
  -1   3   5     2387.05     2451.23     32.43 o 
   0   3   5       50.00       20.24      8.20 o 
   1   3   5        2.50        3.77      1.17 o 
   2   3   5      306.14      282.16      8.36 o 
   3   3   5     2375.70     2398.46     48.43 o 
   4   3   5      237.96      242.56     10.62 o 
   5   3   5       74.89       72.67      3.78 o 
   6   3   5      100.02      117.32      5.32 o 
   7   3   5      136.32      134.63      8.35 o 
   8   3   5        3.57       -0.06      2.70 o 
   9   3   5        4.01       -4.44      2.96 o 
  -9   4   5       42.42       33.16      5.95 o 
  -8   4   5      200.25      218.77     14.46 o 
  -7   4   5       54.90       47.63      6.46 o 
  -6   4   5       73.66       92.19      8.60 o 
  -5   4   5       33.46       32.20      4.86 o 
  -4   4   5      647.14      606.88     14.01 o 
  -3   4   5      273.40      264.71     10.85 o 
  -2   4   5      231.00      293.91     18.88 o 
  -1   4   5      101.26       71.69      4.73 o 
   0   4   5      119.81      123.48      7.29 o 
   1   4   5     1206.31     1297.54     22.66 o 
   2   4   5      349.27      370.75      9.60 o 
   3   4   5      322.79      287.48      8.12 o 
   4   4   5      495.93      521.47     11.24 o 
   5   4   5       89.28       89.79      7.38 o 
   6   4   5       54.53       62.96      5.10 o 
   7   4   5      260.92      297.49     12.52 o 
   8   4   5       13.30        8.92      2.15 o 
  -9   5   5      105.35      112.82     10.84 o 
  -8   5   5       36.99       29.23      6.34 o 
  -7   5   5        1.82        5.85      8.71 o 
  -6   5   5      379.58      341.29     16.43 o 
  -5   5   5        5.52        9.46      4.86 o 
  -4   5   5        0.40        0.60      1.18 o 
  -3   5   5       98.64       74.37      5.17 o 
  -2   5   5      310.35      305.18     11.88 o 
  -1   5   5      128.20      165.99      7.32 o 
   0   5   5       44.19       52.15      4.90 o 
   1   5   5        0.92        1.96      0.95 o 
   2   5   5     1455.89     1365.47     20.14 o 
   3   5   5      383.39      395.52      9.42 o 
   4   5   5        3.24        3.76      1.22 o 
   5   5   5      132.66      141.23      4.62 o 
   6   5   5       64.87       66.55      9.58 o 
   7   5   5      115.00      125.12      8.26 o 
   8   5   5        0.19        3.68      2.76 o 
  -9   6   5        0.12        4.45      5.61 o 
  -8   6   5       32.26       39.43      6.17 o 
  -7   6   5       77.83       55.65      7.07 o 
  -6   6   5      180.58      194.60     12.27 o 
  -5   6   5      520.77      515.89     19.56 o 
  -4   6   5      375.50      384.52     11.12 o 
  -3   6   5       99.07       82.18      4.81 o 
  -2   6   5      161.60      206.42      8.14 o 
  -1   6   5     1402.66     1243.29     24.19 o 
   0   6   5      533.46      610.34     16.77 o 
   1   6   5      972.07      913.76     17.64 o 
   2   6   5      604.56      617.97     12.58 o 
   3   6   5      589.73      548.84      8.72 o 
   4   6   5      904.89      977.29     20.76 o 
   5   6   5      278.35      226.53      5.42 o 
   6   6   5       93.79       80.49     10.72 o 
   7   6   5       26.55       22.07      5.91 o 
   8   6   5       49.29       54.94      7.45 o 
  -9   7   5       48.55       50.25      7.19 o 
  -8   7   5       30.17       31.71      5.73 o 
  -7   7   5       93.56       91.97      8.96 o 
  -6   7   5       32.96       38.28      5.44 o 
  -5   7   5      402.99      395.02     22.98 o 
  -4   7   5       19.69       20.47      2.58 o 
  -3   7   5      100.79      108.68      5.53 o 
  -2   7   5     1850.45     1748.71     26.62 o 
  -1   7   5       79.06       59.04      4.74 o 
   0   7   5      207.64      210.55      7.66 o 
   1   7   5     3938.15     4103.04    136.66 o 
   2   7   5       42.03       26.94      2.32 o 
   3   7   5      130.41      132.94      3.93 o 
   4   7   5      244.83      229.22      5.06 o 
   5   7   5      247.49      114.95    131.78 o 
   6   7   5      128.82      117.20     13.39 o 
   7   7   5       25.65       21.91      6.02 o 
   8   7   5        0.04        0.57      3.56 o 
  -9   8   5        0.25        7.00      5.02 o 
  -8   8   5        0.57       -3.10      2.07 o 
  -7   8   5       38.84       21.36      8.02 o 
  -6   8   5       34.26       33.20      7.45 o 
  -5   8   5        3.67        2.73      2.33 o 
  -4   8   5       56.33       43.11      4.29 o 
  -3   8   5      734.73      742.09     15.21 o 
  -2   8   5      570.13      621.10     14.75 o 
  -1   8   5     1284.73     1378.06     21.88 o 
   0   8   5      358.20      319.73      9.12 o 
   1   8   5       37.78       30.54      2.88 o 
   2   8   5        0.08        3.31      1.31 o 
   3   8   5      703.52      780.58     18.72 o 
   4   8   5      647.05      621.51     28.88 o 
   5   8   5      338.28      275.59     19.63 o 
   6   8   5       29.19       39.39      8.51 o 
   7   8   5        8.65        9.74      3.59 o 
   8   8   5      111.67      100.02     10.35 o 
  -9   9   5       20.39       16.84      7.00 o 
  -8   9   5       23.54       29.42      5.83 o 
  -7   9   5      171.98      156.24     11.82 o 
  -6   9   5        4.02        9.08      2.67 o 
  -5   9   5       74.58       66.22      6.99 o 
  -4   9   5      166.78      146.24     10.02 o 
  -3   9   5      142.79      107.33      5.66 o 
  -2   9   5      191.72      187.60      6.34 o 
  -1   9   5      238.17      243.84      8.33 o 
   0   9   5       84.04       78.71      3.88 o 
   1   9   5      344.83      316.50     10.32 o 
   2   9   5     1423.45     1550.31     27.96 o 
   3   9   5       89.02       76.82      3.70 o 
   4   9   5        6.02        1.28      3.37 o 
   5   9   5       56.51       48.88      8.77 o 
   6   9   5       42.44       47.97      8.97 o 
   7   9   5       11.61       15.99      4.15 o 
   8   9   5       11.47       15.51      4.48 o 
  -8  10   5       11.73       10.75      3.15 o 
  -7  10   5       13.59       12.93      3.57 o 
  -6  10   5        9.26        4.99      2.52 o 
  -5  10   5       45.97       39.60      5.50 o 
  -4  10   5       27.85       24.53      3.30 o 
  -3  10   5      277.68      251.49     13.64 o 
  -2  10   5       51.56       35.80      2.79 o 
  -1  10   5      411.93      457.71     13.55 o 
   0  10   5     1559.72     1450.86     21.34 o 
   1  10   5      221.78      222.56      8.13 o 
   2  10   5        8.84       10.89      3.02 o 
   3  10   5       70.18       87.04      3.62 o 
   4  10   5      154.61      147.44     14.43 o 
   5  10   5       70.10       63.40      9.85 o 
   6  10   5       67.37       84.43     12.33 o 
   7  10   5       96.80      105.60     18.14 o 
   8  10   5       34.44       33.74      6.33 o 
  -8  11   5       18.89       19.55      4.78 o 
  -7  11   5       69.66       83.89      8.81 o 
  -6  11   5      115.85      144.17     22.80 o 
  -5  11   5      133.80      119.06     16.79 o 
  -4  11   5       75.86       77.03      7.63 o 
  -3  11   5        1.13        5.88      2.64 o 
  -2  11   5      119.32      124.33      7.28 o 
  -1  11   5       93.63       93.31      7.44 o 
   0  11   5      117.70      110.64      7.84 o 
   1  11   5      167.80      196.68     11.05 o 
   2  11   5      124.68      136.40      7.21 o 
   3  11   5      127.80      108.16      4.36 o 
   4  11   5        0.22        0.03      3.47 o 
   5  11   5       39.75       30.73      7.34 o 
   6  11   5        1.78        3.42      3.94 o 
   7  11   5       16.85       29.98      6.17 o 
   8  11   5       41.85       47.67     10.05 o 
  -8  12   5        5.35       -1.87      2.87 o 
  -7  12   5        0.17        3.30      2.43 o 
  -6  12   5       27.63       34.93      5.69 o 
  -5  12   5      176.24      148.06     10.89 o 
  -4  12   5      282.95      334.40     16.00 o 
  -3  12   5       72.05       52.80      6.23 o 
  -2  12   5        2.16        0.27      3.43 o 
  -1  12   5       39.19       45.89      4.23 o 
   0  12   5      869.06      880.15     67.34 o 
   1  12   5       55.25       43.00      4.81 o 
   2  12   5       12.70       14.76      1.89 o 
   3  12   5       41.08       34.93      2.21 o 
   4  12   5        3.16        4.06      3.35 o 
   5  12   5      121.01       87.54     12.60 o 
   6  12   5       15.52        6.18      3.83 o 
   7  12   5       10.56        7.48      2.84 o 
  -8  13   5        1.35        6.75      5.49 o 
  -7  13   5       78.69       80.85      8.77 o 
  -6  13   5       77.52       69.24      7.86 o 
  -5  13   5       94.88       98.46      9.00 o 
  -4  13   5      157.68      162.70     13.17 o 
  -3  13   5        5.40        2.73      2.25 o 
  -2  13   5       15.95       21.72      3.99 o 
  -1  13   5        0.34        2.09      1.37 o 
   0  13   5     2235.58     2128.24     89.19 o 
   1  13   5      164.04      158.82      9.14 o 
   2  13   5       25.08       15.72      2.03 o 
   3  13   5        0.36        0.42      0.81 o 
   4  13   5      282.45      283.97     21.72 o 
   5  13   5        2.64        3.44      3.21 o 
   6  13   5        7.06        2.12      3.42 o 
   7  13   5       17.95       20.32      7.04 o 
  -7  14   5        0.68        3.57      2.51 o 
  -6  14   5       20.44       19.12      5.15 o 
  -5  14   5       19.88       16.33      4.02 o 
  -4  14   5        3.89        6.05      2.09 o 
  -3  14   5        5.86        0.59      1.85 o 
  -2  14   5       50.14       48.85      5.94 o 
  -1  14   5       50.57       40.35      4.28 o 
   0  14   5      409.81      359.59     14.97 o 
   1  14   5       51.72       45.91      4.00 o 
   2  14   5      100.26       91.25      6.11 o 
   3  14   5       53.01       45.49      3.73 o 
   4  14   5      102.31      115.72     14.32 o 
   5  14   5        0.02        2.57      4.25 o 
   6  14   5        0.01        8.87      5.21 o 
   7  14   5        3.70        7.79      4.73 o 
  -7  15   5       23.58       38.40      6.12 o 
  -6  15   5       12.09       13.33      7.77 o 
  -5  15   5       34.73       43.41     10.20 o 
  -4  15   5        1.26        2.57      2.13 o 
  -3  15   5       22.17       13.87      3.25 o 
  -2  15   5        2.63        0.26      3.40 o 
  -1  15   5      284.99      261.79     21.63 o 
   0  15   5       93.91       98.94      7.96 o 
   1  15   5      185.82      158.81     16.86 o 
   2  15   5      219.06      221.57      9.00 o 
   3  15   5      192.34      199.21      7.70 o 
   4  15   5        5.53       12.68      5.18 o 
   5  15   5        3.39        6.70      5.02 o 
   6  15   5        0.04      -10.47      6.98 o 
   7  15   5       29.13       33.74      9.04 o 
  -7  16   5      103.74      106.12     17.02 o 
  -6  16   5        3.66        1.00      2.86 o 
  -5  16   5       16.39       19.17      5.31 o 
  -4  16   5       24.69       13.22      3.29 o 
  -3  16   5        2.73        3.34      2.43 o 
  -2  16   5       21.86       31.43      6.98 o 
  -1  16   5       90.06       99.51     10.51 o 
   0  16   5      166.83      182.01     18.17 o 
   1  16   5       22.55       25.55      4.71 o 
   2  16   5      125.24      115.63     13.63 o 
   3  16   5       45.49       40.13      8.85 o 
   4  16   5       30.85       36.21      8.47 o 
   5  16   5        3.88       -3.04      3.03 o 
   6  16   5        2.20        4.64      4.04 o 
  -6  17   5       58.10       43.38      8.24 o 
  -5  17   5      125.88      115.00     10.17 o 
  -4  17   5      331.39      313.96     23.89 o 
  -3  17   5      241.57      244.25     14.41 o 
  -2  17   5      157.56      139.14     10.66 o 
  -1  17   5        2.02        6.03      2.35 o 
   0  17   5      112.30      100.85      6.73 o 
   1  17   5      203.25      189.55     10.85 o 
   2  17   5      120.65       17.44     49.89 o 
   3  17   5      280.63      286.30     23.30 o 
   4  17   5       65.27       60.29     10.82 o 
   5  17   5       39.55       46.53      9.85 o 
   6  17   5       87.58       84.99     14.45 o 
  -6  18   5        5.76        8.26      2.80 o 
  -5  18   5       88.43       80.05      8.83 o 
  -4  18   5        0.02        0.81      4.36 o 
  -3  18   5      171.99      196.82     13.09 o 
  -2  18   5       78.31       89.60      8.77 o 
  -1  18   5        7.24        7.16      2.36 o 
   0  18   5       84.75      105.46      8.99 o 
   1  18   5       91.64       80.45      7.85 o 
   2  18   5        8.09        7.86      2.32 o 
   3  18   5       41.76       53.01     10.28 o 
   4  18   5       94.49       81.03     13.03 o 
   5  18   5        0.09        7.35      4.93 o 
  -6  19   5        4.70        7.32      4.61 o 
  -5  19   5       24.73       18.35      4.54 o 
  -4  19   5       58.34       58.46      7.72 o 
  -3  19   5      277.91      303.60     16.72 o 
  -2  19   5      384.11      406.12     19.10 o 
  -1  19   5       41.16       31.55      5.21 o 
   0  19   5       47.26       50.27      6.85 o 
   1  19   5        0.60        0.96      1.91 o 
   2  19   5      127.39      141.29      9.30 o 
   3  19   5        2.73       -0.30      3.74 o 
   4  19   5       12.47       14.85      5.96 o 
   5  19   5        5.47        9.42      5.27 o 
  -5  20   5       60.43       71.07      8.53 o 
  -4  20   5      103.59      108.06     10.42 o 
  -3  20   5       58.30       61.87      9.96 o 
  -2  20   5       89.82       86.61     15.37 o 
  -1  20   5       77.60       96.40     21.42 o 
   0  20   5      163.66      164.99     11.74 o 
   1  20   5        9.04       11.28      3.74 o 
   2  20   5        1.92        2.29      3.76 o 
   3  20   5       20.25       34.03      9.25 o 
   4  20   5       52.12       49.26     10.67 o 
  -5  21   5        4.51        2.45      4.87 o 
  -4  21   5        8.82       12.09      4.17 o 
  -3  21   5       69.44       54.62      7.34 o 
  -2  21   5      193.68      209.73     14.12 o 
  -1  21   5       68.68       62.16      7.64 o 
   0  21   5       85.21       80.23      8.44 o 
   1  21   5      128.32      120.01      9.89 o 
   2  21   5       66.01       85.23     14.19 o 
   3  21   5        5.22        6.39      3.34 o 
   4  21   5       12.69        5.51      5.03 o 
  -4  22   5       53.86       43.43      7.19 o 
  -3  22   5       27.72       30.21      6.33 o 
  -2  22   5       35.90       42.14      6.60 o 
  -1  22   5       20.55       24.33      5.04 o 
   0  22   5        0.05        3.23      2.32 o 
   1  22   5      122.35      145.80     17.56 o 
   2  22   5        0.11       -5.45      5.22 o 
   3  22   5       61.31       84.10     14.61 o 
  -4  23   5        0.76        0.67      6.02 o 
  -3  23   5       94.84       87.27      9.58 o 
  -2  23   5       46.16       47.47      7.09 o 
  -1  23   5        0.92        1.52      1.98 o 
   0  23   5       31.62       33.47      5.63 o 
   1  23   5       69.43      103.89     15.61 o 
   2  23   5       18.46       19.46      6.99 o 
  -3  24   5       23.74       29.41      5.72 o 
  -2  24   5       20.19       20.34      4.76 o 
  -1  24   5        5.85        2.71      2.23 o 
   0  24   5        0.40       -1.29      3.52 o 
   1  24   5       43.30       46.02     10.42 o 
  -1  25   5       30.24       23.52     14.11 o 
   0  25   5        0.24        2.19      3.70 o 
  -9   0   6       71.56       65.22     12.51 o 
  -8   0   6      104.88      129.58     16.47 o 
  -7   0   6      199.94      213.20     20.13 o 
  -6   0   6      106.41      107.45     13.60 o 
  -5   0   6       33.66       55.68      9.75 o 
  -4   0   6       87.26       87.61     11.21 o 
  -3   0   6      616.09      497.74     25.77 o 
  -2   0   6      282.06      305.46     19.18 o 
  -1   0   6      856.97     1027.91     35.76 o 
   0   0   6     3635.57     3613.35     75.42 o 
   1   0   6      687.25      619.17     25.60 o 
   2   0   6       49.18       72.10      8.34 o 
   3   0   6     2172.82     2112.03     51.64 o 
   4   0   6      543.02      539.38     31.58 o 
   5   0   6       75.55       91.64     10.88 o 
   6   0   6      536.98      525.57     18.28 o 
   7   0   6      199.22      197.40     18.51 o 
   8   0   6      170.67      162.34     18.53 o 
  -9   1   6        0.60       -0.66      3.90 o 
  -8   1   6      125.86      117.23     11.02 o 
  -7   1   6       22.68       18.58      4.32 o 
  -6   1   6      185.76      176.30     12.35 o 
  -5   1   6      947.93      967.13     28.35 o 
  -4   1   6      217.87      237.04     12.96 o 
  -3   1   6      764.28      662.14     29.07 o 
  -2   1   6      295.30      293.17     13.27 o 
  -1   1   6       25.29       26.84      4.76 o 
   0   1   6     1598.45     1767.26     33.82 o 
   1   1   6      222.35      171.65      9.25 o 
   2   1   6      284.98      263.74      9.08 o 
   3   1   6       88.83       92.27      5.34 o 
   4   1   6        5.96        3.91      1.98 o 
   5   1   6       30.03       33.68      2.86 o 
   6   1   6      108.57       97.89      5.48 o 
   7   1   6       15.33       22.21      3.39 o 
   8   1   6       40.63       44.40      6.97 o 
  -9   2   6       55.25       72.91      9.97 o 
  -8   2   6       23.55       33.48      7.28 o 
  -7   2   6        7.26        9.82      3.54 o 
  -6   2   6        0.02        5.88      2.70 o 
  -5   2   6      829.20      801.04     25.73 o 
  -4   2   6        0.19       -1.13      1.96 o 
  -3   2   6      542.00      540.69     19.04 o 
  -2   2   6       35.41       37.11      3.73 o 
  -1   2   6     1058.50     1127.07     26.65 o 
   0   2   6      347.41      334.55     13.33 o 
   1   2   6        5.41        5.60      2.00 o 
   2   2   6      252.13      264.95      9.03 o 
   3   2   6      247.33      253.56     11.02 o 
   4   2   6      142.45      114.04     11.86 o 
   5   2   6       36.48       31.37      2.54 o 
   6   2   6        8.22        6.48      2.11 o 
   7   2   6      133.11      154.67      8.95 o 
   8   2   6       62.20       72.41      8.76 o 
  -9   3   6       31.29       28.78      6.00 o 
  -8   3   6        0.36        0.54      1.76 o 
  -7   3   6      103.90      107.91     10.16 o 
  -6   3   6     1063.38     1088.09     31.72 o 
  -5   3   6        0.16        1.36      4.23 o 
  -4   3   6      107.49      128.01      9.60 o 
  -3   3   6      286.97      283.90     13.59 o 
  -2   3   6      349.11      320.29     11.45 o 
  -1   3   6     2319.59     2264.35     40.59 o 
   0   3   6       40.10       40.26      4.59 o 
   1   3   6      723.11      730.65     15.96 o 
   2   3   6     1664.61     1571.13     27.11 o 
   3   3   6     1274.63     1200.22     34.89 o 
   4   3   6        6.70        6.57      4.51 o 
   5   3   6        2.43        5.25      1.25 o 
   6   3   6       48.00       70.19      6.06 o 
   7   3   6        0.41        4.87      1.73 o 
   8   3   6        0.44       -1.60      2.16 o 
  -9   4   6        0.03       -1.51      2.20 o 
  -8   4   6        6.21        9.55      3.20 o 
  -7   4   6       24.70       29.06      5.21 o 
  -6   4   6        4.16       10.63      3.74 o 
  -5   4   6       65.67       67.84      7.37 o 
  -4   4   6       35.13       28.04      4.55 o 
  -3   4   6       32.30       40.15      4.11 o 
  -2   4   6       27.77       50.74      4.59 o 
  -1   4   6      942.46      890.90     26.86 o 
   0   4   6      313.72      326.56     13.40 o 
   1   4   6      254.54      247.80      8.92 o 
   2   4   6       11.88       16.40      6.43 o 
   3   4   6       26.60       25.01      2.39 o 
   4   4   6      294.50      261.29     13.45 o 
   5   4   6      310.92      305.67     11.42 o 
   6   4   6       27.01       22.06      4.12 o 
   7   4   6      341.35      329.41     15.76 o 
   8   4   6        0.04        1.58      3.30 o 
  -9   5   6        6.68        2.86      3.07 o 
  -8   5   6        4.38        1.95      2.31 o 
  -7   5   6       26.49       40.55      6.35 o 
  -6   5   6      187.08      188.59     12.85 o 
  -5   5   6      240.68      208.41     12.93 o 
  -4   5   6      108.58       92.50      8.11 o 
  -3   5   6      470.37      483.63     14.41 o 
  -2   5   6        0.97        0.15      1.04 o 
  -1   5   6      310.08      267.61     12.64 o 
   0   5   6      356.32      326.60     10.96 o 
   1   5   6       47.31       46.48      3.35 o 
   2   5   6       34.76       37.79      3.52 o 
   3   5   6      172.35      133.74      8.44 o 
   4   5   6      302.09      315.03      8.72 o 
   5   5   6       41.82       45.02      3.28 o 
   6   5   6      101.28      119.09     14.14 o 
   7   5   6       70.32       66.97      7.73 o 
   8   5   6        3.24        0.76      3.39 o 
  -9   6   6        3.69        9.10      3.57 o 
  -8   6   6       15.12       17.53      6.24 o 
  -7   6   6       54.87       56.01      7.40 o 
  -6   6   6        2.36        5.75      2.93 o 
  -5   6   6       96.97      105.26      9.24 o 
  -4   6   6       25.13       36.27      5.34 o 
  -3   6   6       11.08       20.78      3.15 o 
  -2   6   6      133.23      128.97      9.50 o 
  -1   6   6      249.82      252.18     12.28 o 
   0   6   6       40.12       53.23      4.51 o 
   1   6   6        1.85       -0.67      1.15 o 
   2   6   6        0.79        0.51      0.93 o 
   3   6   6      200.92      241.86      9.11 o 
   4   6   6       89.54       71.93      3.52 o 
   5   6   6       80.96       86.56      4.51 o 
   6   6   6        5.91        2.61      2.64 o 
   7   6   6        4.00        5.05      2.53 o 
   8   6   6       14.36       17.39      4.23 o 
  -9   7   6        1.23        2.49      3.20 o 
  -8   7   6        0.13        0.39      5.09 o 
  -7   7   6      100.22       80.29      8.69 o 
  -6   7   6       66.17       63.91      7.64 o 
  -5   7   6        7.47        3.35      1.84 o 
  -4   7   6      174.57      175.03     11.43 o 
  -3   7   6       59.83       60.32      4.98 o 
  -2   7   6       84.36      119.32      7.15 o 
  -1   7   6       62.40       89.84      6.25 o 
   0   7   6      785.19      706.11     29.82 o 
   1   7   6      727.10      761.95     19.48 o 
   2   7   6      781.25      774.66     15.90 o 
   3   7   6       55.34       51.12      5.55 o 
   4   7   6       99.65      128.24      4.60 o 
   5   7   6       16.15        8.52      4.69 o 
   6   7   6      227.50      201.87     17.84 o 
   7   7   6       18.99       12.23      3.60 o 
   8   7   6      100.47      105.95     11.84 o 
  -8   8   6        4.23        4.83      3.09 o 
  -7   8   6       90.69       95.32      9.70 o 
  -6   8   6       76.17       68.32      7.77 o 
  -5   8   6      374.53      339.60     16.76 o 
  -4   8   6      407.58      399.18     17.49 o 
  -3   8   6       24.33       18.32      2.94 o 
  -2   8   6      564.11      577.77     15.06 o 
  -1   8   6        6.76        6.90      2.06 o 
   0   8   6      217.25      184.24      8.02 o 
   1   8   6      161.53      186.81      9.88 o 
   2   8   6     1087.18      975.25     22.88 o 
   3   8   6      124.23      116.49      6.15 o 
   4   8   6       17.25       14.27      2.36 o 
   5   8   6       65.03       74.32      5.96 o 
   6   8   6       16.82       14.17      5.52 o 
   7   8   6        0.12        2.99      2.42 o 
   8   8   6        6.32       11.08      3.09 o 
  -8   9   6       24.71       21.56      4.83 o 
  -7   9   6       36.77       41.28      6.35 o 
  -6   9   6       55.13       65.94      7.81 o 
  -5   9   6        0.37       -1.52      2.24 o 
  -4   9   6      112.07      117.40      9.59 o 
  -3   9   6        0.81       57.98      6.75 o 
  -2   9   6        2.24        5.43      1.80 o 
  -1   9   6        2.23        1.39      1.04 o 
   0   9   6       63.20       93.89      5.50 o 
   1   9   6      718.33      678.39     31.67 o 
   2   9   6      280.05      336.05     12.88 o 
   3   9   6       85.56       88.33      5.84 o 
   4   9   6        4.02        1.60      0.71 o 
   5   9   6       77.59       83.32     11.53 o 
   6   9   6       23.57       24.21      7.20 o 
   7   9   6        1.16        0.05      3.58 o 
  -8  10   6        7.05       13.10      4.31 o 
  -7  10   6       72.20       65.84      8.14 o 
  -6  10   6       12.52       10.76      3.08 o 
  -5  10   6      237.81      254.43     14.82 o 
  -4  10   6      188.52      206.61     12.77 o 
  -3  10   6       34.63       32.01      3.77 o 
  -2  10   6      158.84      118.82      6.69 o 
  -1  10   6      795.21      836.30     17.22 o 
   0  10   6       90.86       81.96      4.81 o 
   1  10   6       37.48       46.12      5.13 o 
   2  10   6      328.03      355.67     13.34 o 
   3  10   6       53.02       62.75      3.75 o 
   4  10   6      330.97      284.30     21.30 o 
   5  10   6      136.51      161.29     16.29 o 
   6  10   6        2.26       -3.28      3.23 o 
   7  10   6        0.01       -0.82      2.93 o 
  -8  11   6       15.68       21.03      7.38 o 
  -7  11   6       33.20       35.91      6.46 o 
  -6  11   6        1.39        5.01      2.93 o 
  -5  11   6        7.34        6.74      3.20 o 
  -4  11   6       74.11       84.81      8.31 o 
  -3  11   6      344.14      348.08     16.36 o 
  -2  11   6      249.54      219.86      9.22 o 
  -1  11   6      651.68      622.43     17.34 o 
   0  11   6       22.59       31.53      7.77 o 
   1  11   6      343.92      273.77     12.67 o 
   2  11   6     1868.85     1776.70     75.00 o 
   3  11   6        8.35        9.12      1.68 o 
   4  11   6        0.38        8.42      5.00 o 
   5  11   6      143.20      126.53     15.34 o 
   6  11   6       25.79       29.51      7.95 o 
   7  11   6       20.06       31.11      8.79 o 
  -8  12   6      109.37      105.79     14.11 o 
  -7  12   6       22.72       15.02      3.93 o 
  -6  12   6        9.59        9.28      3.51 o 
  -5  12   6      189.38      168.41     12.21 o 
  -4  12   6      301.48      303.37     16.48 o 
  -3  12   6       71.90      104.02      9.01 o 
  -2  12   6       39.51       38.56      5.46 o 
  -1  12   6       54.94       52.42     15.79 o 
   0  12   6       61.50      113.57     10.69 o 
   1  12   6     2149.80     1920.31    165.43 o 
   2  12   6       30.98       14.58      2.03 o 
   3  12   6       81.54      108.13     10.10 o 
   4  12   6       86.92       85.26     12.52 o 
   5  12   6        0.06       16.47      6.33 o 
   6  12   6       29.61       38.48      9.12 o 
   7  12   6        2.31        4.21      4.09 o 
  -7  13   6        4.47        3.61      3.11 o 
  -6  13   6       24.53       27.89      5.40 o 
  -5  13   6        6.77        3.75      3.08 o 
  -4  13   6      160.88      182.86     12.67 o 
  -3  13   6      119.42      127.92     10.27 o 
  -2  13   6     1025.90      977.71     28.29 o 
  -1  13   6       59.85       82.56      7.59 o 
   0  13   6      910.09      845.16     40.14 o 
   1  13   6        4.84        4.57      2.75 o 
   2  13   6        5.70        5.25      3.85 o 
   3  13   6       35.74       42.32      3.87 o 
   4  13   6       81.47       80.44     11.90 o 
   5  13   6      437.42      428.71     29.16 o 
   6  13   6      153.21      172.86     19.18 o 
   7  13   6       50.92       60.18     11.68 o 
  -7  14   6       54.77       45.55      7.05 o 
  -6  14   6       46.15       38.46      6.16 o 
  -5  14   6      194.32      157.53     12.41 o 
  -4  14   6       69.90       86.50      8.86 o 
  -3  14   6      194.10      172.91     12.43 o 
  -2  14   6        9.28        4.65      4.14 o 
  -1  14   6       16.66        3.80      2.19 o 
   0  14   6     1045.58     1161.95     29.50 o 
   1  14   6       66.65       55.96      9.45 o 
   2  14   6       96.98       84.59      6.58 o 
   3  14   6       22.40       17.99      2.59 o 
   4  14   6       53.06       75.41     11.91 o 
   5  14   6       55.01       65.03     11.48 o 
   6  14   6        1.48        8.21      4.01 o 
  -7  15   6       31.14       31.20      7.47 o 
  -6  15   6       15.68       29.18      5.73 o 
  -5  15   6       22.42        8.54      2.95 o 
  -4  15   6      225.76      250.25     15.10 o 
  -3  15   6        6.52       12.42      3.35 o 
  -2  15   6      140.19      133.13     10.41 o 
  -1  15   6       57.13       52.85      6.44 o 
   0  15   6       33.28       43.33      6.44 o 
   1  15   6      150.02      166.48      8.74 o 
   2  15   6       61.07       14.98     26.43 o 
   3  15   6       38.24       35.66      8.32 o 
   4  15   6       18.79       20.70      6.58 o 
   5  15   6       14.82       23.45      6.83 o 
   6  15   6       20.06       18.69      7.60 o 
  -6  16   6       17.47       19.64      4.56 o 
  -5  16   6       27.49       24.99      5.10 o 
  -4  16   6       48.12       50.79      6.99 o 
  -3  16   6      175.60      209.28     13.60 o 
  -2  16   6       33.70       24.31      5.82 o 
  -1  16   6       80.57       77.79      7.93 o 
   0  16   6       64.45       67.09      7.05 o 
   1  16   6       12.51       14.22      3.10 o 
   2  16   6        2.90        2.80      1.63 o 
   3  16   6      141.00      144.49     16.75 o 
   4  16   6       94.71      135.86     17.27 o 
   5  16   6        8.97        8.58      5.44 o 
   6  16   6       11.73       17.74      6.93 o 
  -6  17   6       25.10       32.11      5.82 o 
  -5  17   6       29.93       26.50      5.13 o 
  -4  17   6      168.55      166.68     12.66 o 
  -3  17   6        1.20        0.03      2.88 o 
  -2  17   6       96.48      119.71     10.19 o 
  -1  17   6       15.94       17.34      4.07 o 
   0  17   6       69.83       81.24      7.98 o 
   1  17   6       57.46       45.95      9.41 o 
   2  17   6       47.02       57.16      5.89 o 
   3  17   6      123.77      108.48     14.79 o 
   4  17   6       38.34       45.16      9.83 o 
   5  17   6       24.13       24.66      7.63 o 
  -6  18   6        4.47        5.81      3.83 o 
  -5  18   6       79.24       95.49     15.17 o 
  -4  18   6      184.56      183.01     13.52 o 
  -3  18   6       68.89       71.71      8.35 o 
  -2  18   6       23.57       26.90      5.09 o 
  -1  18   6       55.42       48.67      9.22 o 
   0  18   6        0.64        4.91      2.55 o 
   1  18   6      124.11      129.54      9.89 o 
   2  18   6        0.25        1.53      3.15 o 
   3  18   6       41.40       71.29     12.39 o 
   4  18   6       15.16        6.15      3.49 o 
   5  18   6        0.33       -0.66      3.41 o 
  -5  19   6       10.45       13.63      4.15 o 
  -4  19   6       13.85       27.10      5.58 o 
  -3  19   6       26.10       45.93      7.05 o 
  -2  19   6       38.41       45.36      6.91 o 
  -1  19   6       22.05       32.72      5.64 o 
   0  19   6        2.58        0.77      2.32 o 
   1  19   6        4.89        5.26      2.56 o 
   2  19   6        4.11        7.67      4.74 o 
   3  19   6        0.87       -2.42      3.40 o 
   4  19   6        4.68        8.96      5.37 o 
  -5  20   6        2.22       -0.95      2.68 o 
  -4  20   6       43.33       49.48      7.45 o 
  -3  20   6        0.88        0.17      2.15 o 
  -2  20   6       29.04       35.28      6.30 o 
  -1  20   6       23.99       34.28      5.89 o 
   0  20   6       15.66       12.27      3.84 o 
   1  20   6       15.39       21.63      4.10 o 
   2  20   6        5.45       14.33      6.34 o 
   3  20   6       36.52       29.64      8.68 o 
  -4  21   6       35.66       33.59      6.31 o 
  -3  21   6        2.73        3.05      2.25 o 
  -2  21   6       47.69       47.74      7.19 o 
  -1  21   6        2.42        8.09      3.62 o 
   0  21   6       14.43       11.22      3.84 o 
   1  21   6        0.33       -0.37      3.22 o 
   2  21   6       65.98      101.74     15.04 o 
   3  21   6        6.72       11.15      6.18 o 
  -4  22   6       53.07       47.40      7.66 o 
  -3  22   6        0.62        3.46      5.73 o 
  -2  22   6       32.13       38.46      6.83 o 
  -1  22   6        9.76       11.61      4.09 o 
   0  22   6        8.24       13.37      3.68 o 
   1  22   6       12.63        7.14      5.69 o 
   2  22   6        1.69       -5.93      5.07 o 
  -3  23   6       31.30       27.05      5.84 o 
  -2  23   6       30.89       25.93      7.80 o 
  -1  23   6       26.89       27.27     12.33 o 
   0  23   6        0.41       -1.26      3.84 o 
   1  23   6        6.11        3.45      4.67 o 
  -1  24   6       51.55       50.74      7.70 o 
   0  24   6       72.91       90.38     14.69 o 
  -8   1   7       23.45       27.37      5.58 o 
  -7   1   7       22.69       23.15      5.14 o 
  -6   1   7       19.64       17.12      4.31 o 
  -5   1   7      115.23      128.03     10.76 o 
  -4   1   7        3.83        6.69      2.76 o 
  -3   1   7       34.10       53.90      6.35 o 
  -2   1   7        0.79       -0.43      1.59 o 
  -1   1   7      593.63      575.44     34.76 o 
   0   1   7       44.78       50.73      3.95 o 
   1   1   7        8.37       10.22      2.21 o 
   2   1   7      405.54      373.04     19.79 o 
   3   1   7      101.94      114.95      6.58 o 
   4   1   7        8.05       11.73      2.24 o 
   5   1   7       14.52       18.63      2.73 o 
   6   1   7        1.41        1.43      1.34 o 
   7   1   7      154.66      146.19     11.77 o 
   8   1   7       69.89       51.58      7.39 o 
  -8   2   7       26.71       59.05      8.40 o 
  -7   2   7       20.85       25.53      7.69 o 
  -6   2   7        0.04       -4.41      4.16 o 
  -5   2   7     1921.27     1887.09     47.15 o 
  -4   2   7      123.80      117.02      9.74 o 
  -3   2   7        1.00        2.99      1.85 o 
  -2   2   7       22.22       22.43      6.65 o 
  -1   2   7       42.34       57.46      4.94 o 
   0   2   7      124.82      132.95      7.46 o 
   1   2   7        3.44        2.33      1.52 o 
   2   2   7       58.25       70.48      5.22 o 
   3   2   7       48.95       39.14      3.91 o 
   4   2   7      162.79      156.40      9.30 o 
   5   2   7        6.26        5.92      1.98 o 
   6   2   7       81.03      103.82      9.31 o 
   7   2   7        0.02        3.82      3.40 o 
   8   2   7        0.08        2.35      2.78 o 
  -8   3   7        4.44        4.29      2.44 o 
  -7   3   7        6.72        5.69      3.83 o 
  -6   3   7        8.62       11.45      3.63 o 
  -5   3   7       73.62       78.70      8.40 o 
  -4   3   7      115.36      105.82      9.29 o 
  -3   3   7      136.57      169.47     11.19 o 
  -2   3   7      854.60      840.17     24.78 o 
  -1   3   7        1.26        3.21      1.67 o 
   0   3   7       81.76       87.27      5.89 o 
   1   3   7      377.91      343.60     19.17 o 
   2   3   7      328.95      311.99     13.41 o 
   3   3   7       31.50       45.14      5.08 o 
   4   3   7       28.99       33.04      4.33 o 
   5   3   7       22.30       38.86      3.73 o 
   6   3   7        1.24       -0.62      1.87 o 
   7   3   7      149.19      117.70      8.05 o 
  -8   4   7        0.61       -0.38      2.57 o 
  -7   4   7       24.61       20.74      4.55 o 
  -6   4   7       81.60       88.05      9.14 o 
  -5   4   7        0.03        1.12      2.83 o 
  -4   4   7      102.28      111.41      9.46 o 
  -3   4   7      254.97      232.72     27.83 o 
  -2   4   7       14.45       11.59      3.12 o 
  -1   4   7      430.90      454.06     14.16 o 
   0   4   7      152.93      139.82      7.50 o 
   1   4   7       27.18       33.20      5.20 o 
   2   4   7       30.01       31.52      4.25 o 
   3   4   7       40.02       30.17      3.99 o 
   4   4   7      160.99      130.93      6.54 o 
   5   4   7       24.43       28.09      3.80 o 
   6   4   7       50.19       65.09      6.75 o 
   7   4   7       93.05       87.98      8.97 o 
  -8   5   7       20.87       24.88      5.34 o 
  -7   5   7       21.98       18.17      4.44 o 
  -6   5   7        4.10        3.53      2.11 o 
  -5   5   7       19.01       15.00      3.84 o 
  -4   5   7        7.60        4.41      2.70 o 
  -3   5   7      892.25      859.20     29.84 o 
  -2   5   7      989.38     1077.45     32.42 o 
  -1   5   7      374.51      405.92     13.40 o 
   0   5   7       68.42       81.16      5.66 o 
   1   5   7      254.87      191.98     10.69 o 
   2   5   7      289.87      306.99     13.25 o 
   3   5   7       51.14       33.71      3.59 o 
   4   5   7       25.91       16.55      8.22 o 
   5   5   7       36.67       36.92      4.18 o 
   6   5   7       78.96       98.12      8.11 o 
   7   5   7        4.71        1.02      5.07 o 
  -8   6   7       57.15       65.92      8.75 o 
  -7   6   7       39.91       54.67      7.55 o 
  -6   6   7       35.61       40.82      6.56 o 
  -5   6   7       12.36       14.63      3.90 o 
  -4   6   7      273.98      264.73     14.86 o 
  -3   6   7      230.68      203.93      9.79 o 
  -2   6   7        6.50        1.46      1.16 o 
  -1   6   7      385.68      424.89     16.98 o 
   0   6   7     1191.33     1114.16     30.10 o 
   1   6   7      210.56      207.29     11.16 o 
   2   6   7      797.28      837.24     56.70 o 
   3   6   7        3.75       14.38      2.36 o 
   4   6   7      103.39       41.98     24.15 o 
   5   6   7       48.68       61.02      9.49 o 
   6   6   7       59.87       50.65      8.97 o 
   7   6   7      104.00      119.88     12.37 o 
  -8   7   7        1.13        0.22      3.26 o 
  -7   7   7      109.83      102.53     10.56 o 
  -6   7   7       39.34       47.02      6.98 o 
  -5   7   7        6.83        7.00      3.19 o 
  -4   7   7        0.32       -1.60      2.13 o 
  -3   7   7      251.18      238.27     10.60 o 
  -2   7   7      205.50      189.15      8.92 o 
  -1   7   7     1315.05     1303.47     31.34 o 
   0   7   7      150.02      134.18      7.45 o 
   1   7   7       57.19       52.05      5.57 o 
   2   7   7      885.37      813.11     77.66 o 
   3   7   7      378.02      385.71     27.03 o 
   4   7   7       19.29       28.49      2.84 o 
   5   7   7      122.30       81.96     11.04 o 
   6   7   7      103.69      121.33     14.32 o 
   7   7   7       36.00       41.26      9.08 o 
  -8   8   7       26.66       26.28     10.95 o 
  -7   8   7       61.16       68.06      8.72 o 
  -6   8   7        0.10        1.72      2.11 o 
  -5   8   7       95.75      105.52      9.93 o 
  -4   8   7      248.22      258.45     14.81 o 
  -3   8   7       21.94       16.06      2.96 o 
  -2   8   7       15.53       12.46      3.52 o 
  -1   8   7       53.71       36.88      3.67 o 
   0   8   7      504.31      566.05     20.92 o 
   1   8   7      108.80       87.47     11.17 o 
   2   8   7       29.75       25.01      3.92 o 
   3   8   7        7.20        7.69      4.91 o 
   4   8   7       86.57      112.47      6.19 o 
   5   8   7       34.69       25.61      7.26 o 
   6   8   7       19.12        9.06      4.38 o 
   7   8   7       58.10       50.74     10.17 o 
  -8   9   7       11.92        0.65      3.37 o 
  -7   9   7       59.97       68.85      8.81 o 
  -6   9   7      180.20      159.15     12.62 o 
  -5   9   7        5.35        3.75      2.07 o 
  -4   9   7       70.23       44.28      6.44 o 
  -3   9   7      161.26      161.71     11.64 o 
  -2   9   7      446.50      406.59     23.42 o 
  -1   9   7      472.56      462.08     23.52 o 
   0   9   7      278.41      290.45      9.41 o 
   1   9   7      693.81      733.11     15.86 o 
   2   9   7      693.44      588.88     38.04 o 
   3   9   7      180.32      204.90     16.02 o 
   4   9   7        6.04       10.97      3.28 o 
   5   9   7       12.36        5.06      3.76 o 
   6   9   7       45.32       40.51      8.54 o 
   7   9   7       18.08        5.35      3.64 o 
  -8  10   7       41.71       33.56      8.49 o 
  -7  10   7       92.68      103.79     10.58 o 
  -6  10   7        0.00        8.18      3.55 o 
  -5  10   7        7.09       16.07      4.42 o 
  -4  10   7      283.12      256.54     15.10 o 
  -3  10   7       15.32       18.79      4.49 o 
  -2  10   7      162.13      119.21      8.15 o 
  -1  10   7        0.08        7.43      1.93 o 
   0  10   7      257.13      232.81      8.11 o 
   1  10   7      663.76      565.04     68.90 o 
   2  10   7       45.42       54.40      7.62 o 
   3  10   7      168.53      157.71      8.69 o 
   4  10   7      353.89      434.72     27.32 o 
   5  10   7        1.94        1.86      3.79 o 
   6  10   7        2.20       -5.35      5.05 o 
   7  10   7       24.61       16.95      6.00 o 
  -7  11   7       47.98       49.67      7.59 o 
  -6  11   7       71.80       58.97      7.98 o 
  -5  11   7        2.52        0.66      2.05 o 
  -4  11   7        2.89        5.63      2.75 o 
  -3  11   7       26.01       17.54      4.15 o 
  -2  11   7      264.67      269.52     13.30 o 
  -1  11   7        2.75       -0.17      0.98 o 
   0  11   7      692.88      594.53     29.36 o 
   1  11   7      674.84      731.66     34.93 o 
   2  11   7       59.98       61.03      5.11 o 
   3  11   7       32.52       24.68      3.53 o 
   4  11   7       17.88       20.59      6.76 o 
   5  11   7       37.32       41.89      8.94 o 
   6  11   7       80.56       64.28     11.72 o 
   7  11   7        0.51       -0.89      4.32 o 
  -7  12   7        2.45       -0.63      5.56 o 
  -6  12   7        7.28        6.91      3.21 o 
  -5  12   7        6.66        4.18      2.27 o 
  -4  12   7       77.74       57.64      7.42 o 
  -3  12   7        4.59       14.47      3.27 o 
  -2  12   7       92.37       81.88      7.33 o 
  -1  12   7       28.95       32.16      5.04 o 
   0  12   7      221.07      250.75     13.45 o 
   1  12   7       12.21       26.52      4.41 o 
   2  12   7        0.22        2.84      2.58 o 
   3  12   7       97.15       80.10      7.55 o 
   4  12   7       28.86       28.99      7.84 o 
   5  12   7       16.44       27.32      7.38 o 
   6  12   7        7.62        9.59      5.44 o 
  -7  13   7        2.62        3.20      4.00 o 
  -6  13   7       16.16       13.66      4.37 o 
  -5  13   7       21.42       23.65      4.93 o 
  -4  13   7      142.48      109.65     10.28 o 
  -3  13   7        0.78       -1.15      2.05 o 
  -2  13   7       30.53       43.13      6.27 o 
  -1  13   7        1.91        1.50      2.02 o 
   0  13   7      253.23      286.08     14.73 o 
   1  13   7       36.63       26.37      4.48 o 
   2  13   7       21.84       27.96      7.60 o 
   3  13   7       45.84       46.26      9.34 o 
   4  13   7       10.09       12.31      5.24 o 
   5  13   7        7.31        8.65      5.82 o 
   6  13   7       37.99       38.08      9.45 o 
  -7  14   7       38.55       18.37      6.28 o 
  -6  14   7      111.56      109.03     11.09 o 
  -5  14   7       56.75       38.89      6.41 o 
  -4  14   7       87.11       77.84     13.26 o 
  -3  14   7        2.97        4.85      5.23 o 
  -2  14   7       39.49       35.24      5.79 o 
  -1  14   7       12.60        0.71      2.52 o 
   0  14   7       57.35      134.76     10.33 o 
   1  14   7      470.34      436.90     29.27 o 
   2  14   7       15.03       14.48      5.79 o 
   3  14   7        1.54       -1.70      2.99 o 
   4  14   7        8.90        9.07      5.01 o 
   5  14   7        2.10        1.84      2.69 o 
   6  14   7       52.34       65.67     11.98 o 
  -6  15   7        6.24        6.28      3.48 o 
  -5  15   7        3.66       -3.06      3.03 o 
  -4  15   7        2.76        2.08      2.86 o 
  -3  15   7       15.00       21.36      4.75 o 
  -2  15   7       27.17       34.70      8.15 o 
  -1  15   7       24.30       36.95      5.70 o 
   0  15   7        0.04        1.91      2.39 o 
   1  15   7       47.31       36.28      5.28 o 
   2  15   7        3.02        2.91      3.07 o 
   3  15   7       42.68       35.10      8.92 o 
   4  15   7        7.34       18.97      6.62 o 
   5  15   7       10.24        5.51      3.47 o 
  -6  16   7       14.86       13.78      4.40 o 
  -5  16   7        0.06        0.65      3.33 o 
  -4  16   7       24.36       19.36      4.38 o 
  -3  16   7       18.87       36.72      6.28 o 
  -2  16   7       46.94       52.65      7.06 o 
  -1  16   7      384.63      460.20     20.19 o 
   0  16   7       85.03       78.22      8.13 o 
   1  16   7       13.20       10.74      3.16 o 
   2  16   7       13.60       25.77      7.82 o 
   3  16   7       43.68       50.16     11.04 o 
   4  16   7        2.77       -1.88      4.41 o 
   5  16   7        9.66       12.89      6.27 o 
  -6  17   7        6.87        6.16      4.82 o 
  -5  17   7       11.38        7.51      3.72 o 
  -4  17   7       18.19       13.99      4.01 o 
  -3  17   7       71.69       72.83      8.58 o 
  -2  17   7      100.15      154.54     12.19 o 
  -1  17   7       29.66       23.79      4.69 o 
   0  17   7       66.62       58.16      7.15 o 
   1  17   7        4.35        4.91      2.32 o 
   2  17   7        1.42        9.00      5.62 o 
   3  17   7       11.28       27.58      8.29 o 
   4  17   7        4.02        2.98      2.68 o 
  -5  18   7        0.08       -0.23      3.28 o 
  -4  18   7       69.74       61.30      8.39 o 
  -3  18   7       32.85       39.82      6.49 o 
  -2  18   7        3.45        0.58      2.43 o 
  -1  18   7      146.68      163.76     15.62 o 
   0  18   7      250.06      236.37     20.30 o 
   1  18   7      180.41      178.14     12.00 o 
   2  18   7       46.28       42.75     10.32 o 
   3  18   7      101.94      105.39     15.28 o 
   4  18   7        8.14       21.94      7.64 o 
  -5  19   7        3.59        4.10      4.91 o 
  -4  19   7       20.48       31.73      5.66 o 
  -3  19   7        7.86       11.39      3.56 o 
  -2  19   7        0.62       -0.73      7.72 o 
  -1  19   7        1.51        1.74      2.50 o 
   0  19   7        0.42       -4.71      3.49 o 
   1  19   7        7.34       10.54      5.54 o 
   2  19   7       10.02        8.98      4.52 o 
   3  19   7       25.33       21.71      7.86 o 
  -4  20   7       54.15       58.36      9.47 o 
  -3  20   7       56.95       55.95      8.06 o 
  -2  20   7       11.12        8.30      5.79 o 
  -1  20   7      137.58      134.99      9.60 o 
   0  20   7      136.13      178.68     13.05 o 
   1  20   7      148.51      139.59     17.69 o 
   2  20   7       10.84       15.36      6.45 o 
  -3  21   7       26.11       25.41      6.08 o 
  -2  21   7        2.83       11.47      4.13 o 
  -1  21   7       70.56       75.85     10.76 o 
   0  21   7       16.17       17.26      7.20 o 
   1  21   7        6.69       -0.83      4.16 o 
  -2  22   7       13.22       16.14      4.71 o 
  -1  22   7        3.57       -3.76      2.63 o 
   0  22   7      109.49      106.85     16.05 o 
  -8   0   8       32.78       24.23      7.76 o 
  -7   0   8        0.09        4.25      3.32 o 
  -6   0   8        1.84        4.26      4.10 o 
  -5   0   8      785.30      851.07     41.36 o 
  -4   0   8      338.79      353.75     25.31 o 
  -3   0   8      102.23      113.54     13.66 o 
  -2   0   8        1.15       -1.12      2.51 o 
  -1   0   8      164.27      129.50     13.64 o 
   0   0   8      973.26      937.30     37.00 o 
   1   0   8      597.45      588.59     28.28 o 
   2   0   8      363.76      415.01     23.14 o 
   3   0   8      140.12      133.60     12.79 o 
   4   0   8      492.98      436.06     23.42 o 
   5   0   8      164.69      204.12     15.88 o 
   6   0   8        3.74        4.40      2.50 o 
   7   0   8      372.70      365.31     26.69 o 
  -8   1   8       10.64       12.82      4.12 o 
  -7   1   8      118.79      113.54     11.47 o 
  -6   1   8      131.63      135.05     11.97 o 
  -5   1   8      184.05      198.52     26.85 o 
  -4   1   8        9.18        4.76      2.71 o 
  -3   1   8      142.45      145.54     12.89 o 
  -2   1   8       92.88       89.07      8.23 o 
  -1   1   8      293.50      311.79     15.06 o 
   0   1   8      127.82      134.12      9.65 o 
   1   1   8      185.66      180.37     16.40 o 
   2   1   8      778.08      825.14     23.60 o 
   3   1   8      112.02      117.66     20.39 o 
   4   1   8      133.87      138.06     11.82 o 
   5   1   8      247.53      239.99     12.17 o 
   6   1   8      185.36      244.80     16.48 o 
   7   1   8       54.56       38.69      9.12 o 
  -8   2   8        3.29        2.69      2.82 o 
  -7   2   8        0.27        0.88      2.33 o 
  -6   2   8       32.58       32.77      6.10 o 
  -5   2   8        4.64        4.35      3.12 o 
  -4   2   8     1119.24     1140.23     33.11 o 
  -3   2   8      502.01      501.21     20.67 o 
  -2   2   8       57.03       55.46      6.75 o 
  -1   2   8      632.78      554.59     23.74 o 
   0   2   8       56.03       57.32      7.97 o 
   1   2   8       28.18       15.41      3.34 o 
   2   2   8        2.94        5.30      2.11 o 
   3   2   8        5.22        4.14      2.16 o 
   4   2   8       26.12       22.83      4.05 o 
   5   2   8      122.39      127.07     12.14 o 
   6   2   8        2.85        5.17      4.11 o 
   7   2   8      132.12      170.64     19.07 o 
  -8   3   8       47.79       44.34      7.52 o 
  -7   3   8       25.52       23.81     11.23 o 
  -6   3   8      103.84      104.31     13.33 o 
  -5   3   8        8.09        8.03      3.17 o 
  -4   3   8      468.98      464.99     20.82 o 
  -3   3   8       11.67       19.22      4.92 o 
  -2   3   8        1.58        3.38      2.48 o 
  -1   3   8      207.55      230.53     13.04 o 
   0   3   8      511.79      500.64     18.84 o 
   1   3   8      150.18      164.63     10.37 o 
   2   3   8      536.02      525.15     19.51 o 
   3   3   8       96.87      111.63      9.59 o 
   4   3   8      124.01      147.79      9.42 o 
   5   3   8      146.46      146.07      9.24 o 
   6   3   8       16.43        7.99      2.75 o 
   7   3   8        0.52        4.92      3.90 o 
  -8   4   8        2.98        3.79      6.06 o 
  -7   4   8        3.41        3.61      2.98 o 
  -6   4   8        1.42        6.06      3.11 o 
  -5   4   8       10.72       13.16      3.34 o 
  -4   4   8      490.40      482.74     21.20 o 
  -3   4   8      990.65      973.01     29.57 o 
  -2   4   8      169.74      173.18     11.62 o 
  -1   4   8      210.62      197.98     12.09 o 
   0   4   8       30.78       33.06      4.92 o 
   1   4   8        0.39        2.76      2.07 o 
   2   4   8       22.56       16.29      2.65 o 
   3   4   8       62.99       58.53      6.16 o 
   4   4   8        0.16        0.45      2.38 o 
   5   4   8        1.76        8.00      3.05 o 
   6   4   8        0.07       -2.39      3.25 o 
   7   4   8       50.21       53.19     10.73 o 
  -8   5   8       85.63       87.75     14.71 o 
  -7   5   8       10.75        6.53      3.92 o 
  -6   5   8        0.09        1.03      2.46 o 
  -5   5   8       22.43       18.26      6.61 o 
  -4   5   8        7.07        7.17      3.68 o 
  -3   5   8        7.30       13.01      5.99 o 
  -2   5   8       19.82       13.31      3.33 o 
  -1   5   8        0.06       -0.79      1.93 o 
   0   5   8        6.71       14.35      5.60 o 
   1   5   8      163.95      178.99     10.90 o 
   2   5   8       74.62       73.80      5.54 o 
   3   5   8      111.10       87.70     10.15 o 
   4   5   8       38.84       35.51      7.94 o 
   5   5   8      106.56      129.67     14.21 o 
   6   5   8        3.71        0.70      2.41 o 
   7   5   8        4.03       33.81      7.71 o 
  -8   6   8        0.62        0.65      3.03 o 
  -7   6   8        0.00        6.32      3.48 o 
  -6   6   8       49.01       62.10      8.26 o 
  -5   6   8       35.15       34.35      7.72 o 
  -4   6   8        7.33        8.47      2.96 o 
  -3   6   8      683.85      630.92     46.28 o 
  -2   6   8       16.70       15.19      3.52 o 
  -1   6   8        0.52        3.20      2.48 o 
   0   6   8       87.17       83.00      7.73 o 
   1   6   8       62.12       42.26      7.71 o 
   2   6   8       51.51       41.73      4.17 o 
   3   6   8      108.99      138.55     11.86 o 
   4   6   8        4.27        0.51      1.35 o 
   5   6   8       16.50       27.59      7.28 o 
   6   6   8        0.54       -1.93      3.28 o 
  -7   7   8        2.25        0.97      5.08 o 
  -6   7   8       34.57       41.69      7.01 o 
  -5   7   8        5.66        6.17      3.08 o 
  -4   7   8       42.21       36.62      5.81 o 
  -3   7   8       73.62       86.64      8.78 o 
  -2   7   8      153.75      108.30      7.49 o 
  -1   7   8      101.91      120.72      9.63 o 
   0   7   8       85.54      107.53      8.89 o 
   1   7   8       83.65       94.84      9.04 o 
   2   7   8       56.15       64.09      8.09 o 
   3   7   8       24.47       19.68      3.82 o 
   4   7   8       49.14       42.68      9.41 o 
   5   7   8        0.75       -3.05      3.65 o 
   6   7   8        0.09       -1.69      2.82 o 
  -7   8   8       34.16       37.42      6.83 o 
  -6   8   8       32.10       27.76      6.05 o 
  -5   8   8      137.16      147.15     12.20 o 
  -4   8   8       36.84       69.04     17.86 o 
  -3   8   8       51.35       53.47      7.01 o 
  -2   8   8      168.53      143.81      9.60 o 
  -1   8   8      266.31      266.16     12.80 o 
   0   8   8       58.57       80.22     11.17 o 
   1   8   8      620.85      563.81     20.51 o 
   2   8   8      288.95      235.05     12.69 o 
   3   8   8      237.69      262.70     20.83 o 
   4   8   8        4.91       11.22      4.86 o 
   5   8   8       22.38       33.88      8.08 o 
   6   8   8        2.21       -5.87      5.21 o 
  -7   9   8       19.28       13.96      7.40 o 
  -6   9   8       48.58       68.36     17.04 o 
  -5   9   8       34.41       25.64      5.47 o 
  -4   9   8      151.64      137.13     11.57 o 
  -3   9   8      297.90      289.15     16.21 o 
  -2   9   8      541.72      499.62     41.98 o 
  -1   9   8       35.88       39.43      4.66 o 
   0   9   8       48.77       43.92      3.88 o 
   1   9   8      357.00      347.68     15.68 o 
   2   9   8        0.55        5.66      4.75 o 
   3   9   8        0.14        2.01      2.62 o 
   4   9   8        1.81        2.87      3.90 o 
   5   9   8      147.80      154.67     17.02 o 
   6   9   8        8.23        0.04      2.58 o 
  -7  10   8       13.65       19.93      7.73 o 
  -6  10   8       12.13        9.75      3.38 o 
  -5  10   8       53.48       50.53      7.56 o 
  -4  10   8       10.00       14.28      3.80 o 
  -3  10   8       77.85       93.96      9.37 o 
  -2  10   8       60.11       47.98      4.78 o 
  -1  10   8       12.36        6.39      1.72 o 
   0  10   8      290.89      318.55     15.70 o 
   1  10   8       84.88       81.08      7.68 o 
   2  10   8      199.41      224.80     19.82 o 
   3  10   8       12.46       18.99      6.18 o 
   4  10   8        2.96        3.01      2.51 o 
   5  10   8       31.83       20.43      6.56 o 
   6  10   8        7.31        7.41      4.45 o 
  -7  11   8        7.56       12.47      5.55 o 
  -6  11   8       77.92       82.15      9.84 o 
  -5  11   8      199.47      165.06     18.29 o 
  -4  11   8       26.15       19.32      4.72 o 
  -3  11   8       81.33       82.93      8.89 o 
  -2  11   8      633.04      706.17     25.46 o 
  -1  11   8       17.34       11.49      7.17 o 
   0  11   8       73.30       99.58      8.88 o 
   1  11   8       54.41       80.28      9.62 o 
   2  11   8       70.84       42.26      8.89 o 
   3  11   8      164.41      126.26     15.32 o 
   4  11   8        0.40       -0.97      4.13 o 
   5  11   8        6.27        3.64      3.60 o 
   6  11   8       83.94       51.45     10.51 o 
  -7  12   8       64.56       64.46     12.29 o 
  -6  12   8       41.91       27.28      5.80 o 
  -5  12   8       69.24       94.27     10.17 o 
  -4  12   8       36.20       53.39      7.40 o 
  -3  12   8       29.07       31.11      5.71 o 
  -2  12   8       60.53       69.17      8.14 o 
  -1  12   8        2.69       10.25      3.32 o 
   0  12   8      299.33      270.76     14.81 o 
   1  12   8      317.30      398.77     17.43 o 
   2  12   8       36.67       41.67      9.04 o 
   3  12   8      434.83      411.33     28.30 o 
   4  12   8       39.76       47.18     10.05 o 
   5  12   8       30.16       36.55      8.98 o 
   6  12   8       49.35       60.99     12.02 o 
  -6  13   8        0.69        2.03      5.59 o 
  -5  13   8      109.62      106.11     10.94 o 
  -4  13   8        6.42        3.83      2.93 o 
  -3  13   8        1.88        0.83      2.20 o 
  -2  13   8      344.39      393.11     19.21 o 
  -1  13   8       78.13       70.70      7.98 o 
   0  13   8        9.36       13.67      3.64 o 
   1  13   8      285.54      260.81     23.97 o 
   2  13   8        2.51        2.20      2.89 o 
   3  13   8       29.19       25.67      7.68 o 
   4  13   8        1.19        3.84      3.18 o 
   5  13   8        6.16        5.90      3.61 o 
  -6  14   8       19.77       18.86      7.35 o 
  -5  14   8       84.60       98.89     10.49 o 
  -4  14   8        7.08        6.31      2.62 o 
  -3  14   8        0.30       -0.22      3.12 o 
  -2  14   8        6.96        3.04      2.68 o 
  -1  14   8       59.66       75.26      8.31 o 
   0  14   8      251.09      228.33     14.01 o 
   1  14   8      214.28      234.05     17.29 o 
   2  14   8       68.72       63.57      8.01 o 
   3  14   8      273.87      330.52     26.39 o 
   4  14   8      185.01      178.57     19.71 o 
   5  14   8       21.83       25.43      7.56 o 
  -6  15   8        2.64       -0.16      3.18 o 
  -5  15   8       39.82       47.26      7.46 o 
  -4  15   8       34.00       37.33      6.58 o 
  -3  15   8      177.57      168.33     20.72 o 
  -2  15   8       84.86       97.07      9.76 o 
  -1  15   8      117.44      146.39     11.70 o 
   0  15   8        0.00        1.35      4.18 o 
   1  15   8       66.51       74.47      7.76 o 
   2  15   8      466.75      464.83     31.21 o 
   3  15   8        0.07        3.37      4.57 o 
   4  15   8        3.53        4.42      5.34 o 
  -5  16   8       20.18       23.19      5.25 o 
  -4  16   8       34.01       39.63      8.50 o 
  -3  16   8        1.88        3.02      3.15 o 
  -2  16   8        0.10        1.00      1.97 o 
  -1  16   8       55.98       42.03      7.09 o 
   0  16   8       18.70       32.25      9.49 o 
   1  16   8        9.93        4.62      2.03 o 
   2  16   8        8.01        9.42      5.72 o 
   3  16   8       90.11      117.87     16.20 o 
   4  16   8      108.57       92.68     14.86 o 
  -5  17   8       15.83       -0.36      3.54 o 
  -4  17   8        2.99        4.78      2.53 o 
  -3  17   8       28.37       32.75      6.34 o 
  -2  17   8      110.94      106.96     13.57 o 
  -1  17   8        0.19        4.46      2.78 o 
   0  17   8       38.57       32.17      5.63 o 
   1  17   8       17.59       19.19      6.81 o 
   2  17   8        0.73       11.71      5.48 o 
   3  17   8       57.88       69.84     12.96 o 
  -4  18   8        0.40       -0.68      2.86 o 
  -3  18   8        8.69        9.30      6.51 o 
  -2  18   8       20.59       20.74      5.07 o 
  -1  18   8       23.28        8.92      3.46 o 
   0  18   8       45.43       60.47      7.67 o 
   1  18   8       25.58       30.39      8.94 o 
   2  18   8       20.15       16.57      6.08 o 
  -4  19   8       36.48       30.07      5.97 o 
  -3  19   8        1.09        0.83      9.37 o 
  -2  19   8       58.00       65.24      8.58 o 
  -1  19   8        2.42        2.19      2.16 o 
   0  19   8        2.18        2.70      3.22 o 
   1  19   8        0.86        8.93      4.58 o 
  -3  20   8       12.01       11.73      4.02 o 
  -2  20   8        4.27       12.86      4.05 o 
  -1  20   8        0.81        0.57      4.52 o 
   0  20   8        1.30       -2.32      5.31 o 
  -1  21   8        1.12       -0.60      3.34 o 
  -7   1   9        6.24        2.07      3.16 o 
  -6   1   9       12.38       15.22      4.52 o 
  -5   1   9       11.40        8.37      4.06 o 
  -4   1   9      159.10      165.83     17.46 o 
  -3   1   9       51.55       39.63      8.26 o 
  -2   1   9       54.04       55.70      7.06 o 
  -1   1   9       91.78       68.95      7.50 o 
   0   1   9       51.58       48.92      9.75 o 
   1   1   9       21.29       20.68      4.21 o 
   2   1   9       14.12       13.37      3.51 o 
   3   1   9        1.99        3.72      2.11 o 
   4   1   9       36.73       52.38      6.11 o 
   5   1   9        0.17       -3.18      2.12 o 
  -7   2   9        0.03        0.36      4.87 o 
  -6   2   9        1.27       -5.78      6.60 o 
  -5   2   9       14.01       18.45      4.73 o 
  -4   2   9      879.21      827.52     29.40 o 
  -3   2   9      190.79      214.86     14.18 o 
  -2   2   9        2.70        8.45      3.86 o 
  -1   2   9       98.56      129.28     10.49 o 
   0   2   9       71.58       74.31      7.72 o 
   1   2   9       45.12       41.14      5.64 o 
   2   2   9       17.27       24.69      4.01 o 
   3   2   9       39.96       62.71      8.90 o 
   4   2   9       70.42       94.08      8.14 o 
   5   2   9       59.28       63.29      9.86 o 
  -7   3   9       46.46       41.28     13.56 o 
  -6   3   9      106.61      135.84     12.53 o 
  -5   3   9        2.72        1.34      4.69 o 
  -4   3   9        0.19        7.08      4.07 o 
  -3   3   9        8.93        7.79      3.08 o 
  -2   3   9      256.87      270.40     16.66 o 
  -1   3   9      586.95      522.10     21.05 o 
   0   3   9       38.81       47.27      6.25 o 
   1   3   9       43.93       52.54      7.27 o 
   2   3   9        0.14        0.39      1.87 o 
   3   3   9      111.63      152.89     10.40 o 
   4   3   9       57.10       68.48      6.91 o 
   5   3   9       35.01       25.23      6.69 o 
  -7   4   9        4.52        5.32      4.70 o 
  -6   4   9       41.08       37.32      6.85 o 
  -5   4   9        0.94        7.50      7.96 o 
  -4   4   9      207.98      211.93     14.69 o 
  -3   4   9      124.47      149.93     11.95 o 
  -2   4   9        2.41        2.48      1.86 o 
  -1   4   9       23.00       13.49      3.73 o 
   0   4   9       23.26       25.43      4.79 o 
   1   4   9       58.48       68.82     12.58 o 
   2   4   9       13.15       10.80      3.11 o 
   3   4   9      255.83      262.00     13.64 o 
   4   4   9       46.47       78.88      7.39 o 
   5   4   9       18.78       20.57      5.83 o 
   6   4   9        0.36        4.28      3.09 o 
  -7   5   9       45.25       51.06     11.27 o 
  -6   5   9      240.11      256.83     17.46 o 
  -5   5   9      216.78      209.30     15.16 o 
  -4   5   9       63.79       65.86      8.37 o 
  -3   5   9        4.05        9.84      3.85 o 
  -2   5   9       94.88       92.65     10.79 o 
  -1   5   9       59.19       53.26      6.68 o 
   0   5   9      105.87      115.54      9.72 o 
   1   5   9      646.45      772.86     24.96 o 
   2   5   9       62.13       55.24      6.39 o 
   3   5   9        7.86       16.99      4.05 o 
   4   5   9        0.00        3.28      2.00 o 
   5   5   9       68.43       67.93     11.04 o 
   6   5   9      187.70      148.89     16.36 o 
  -7   6   9        4.36        2.38      3.11 o 
  -6   6   9       63.87       90.80     30.92 o 
  -5   6   9      217.84      209.67     15.13 o 
  -4   6   9       51.87       40.17      7.33 o 
  -3   6   9       79.29       98.89      9.77 o 
  -2   6   9       22.68       20.04      4.52 o 
  -1   6   9       50.51       40.33      5.91 o 
   0   6   9      180.34      219.95     15.51 o 
   1   6   9      565.80      620.47     22.21 o 
   2   6   9       69.11       92.93      8.28 o 
   3   6   9      270.87      243.79     13.07 o 
   4   6   9      150.59      165.86     17.06 o 
   5   6   9        5.81        3.87      3.52 o 
   6   6   9        0.13        2.85      3.42 o 
  -7   7   9        0.58       -4.07      4.57 o 
  -6   7   9      164.93      187.35     14.97 o 
  -5   7   9       69.45       79.18      9.43 o 
  -4   7   9       45.42       55.05      7.61 o 
  -3   7   9        6.88       11.48      3.82 o 
  -2   7   9       40.57       43.18      6.41 o 
  -1   7   9       22.31       30.48      5.40 o 
   0   7   9      287.83      283.16     15.35 o 
   1   7   9        5.75        5.60      2.81 o 
   2   7   9        7.50       11.52      3.26 o 
   3   7   9        2.33        4.68      2.18 o 
   4   7   9        6.16        2.59      2.93 o 
   5   7   9      156.28      177.73     18.20 o 
   6   7   9       66.33       45.05      9.52 o 
  -7   8   9        1.70        1.91      3.10 o 
  -6   8   9        6.48       11.30      4.73 o 
  -5   8   9       55.49       68.89      9.12 o 
  -4   8   9      111.41      135.47     18.52 o 
  -3   8   9       34.95       28.47      5.40 o 
  -2   8   9       18.67       21.95      4.77 o 
  -1   8   9      113.86      119.33     13.15 o 
   0   8   9      294.82      279.96     25.77 o 
   1   8   9       86.55       96.34      8.81 o 
   2   8   9       93.87       96.49      8.47 o 
   3   8   9      132.46      135.70      9.70 o 
   4   8   9      236.31      223.85     20.44 o 
   5   8   9       37.98       55.19     10.45 o 
  -6   9   9       12.41       16.68      4.48 o 
  -5   9   9       76.45       71.93      9.17 o 
  -4   9   9       16.27        6.17      7.76 o 
  -3   9   9      345.67      310.68     17.76 o 
  -2   9   9      107.22      111.98     10.27 o 
  -1   9   9        5.57        8.42      3.31 o 
   0   9   9       33.98       52.72      8.79 o 
   1   9   9       47.86       82.96     16.65 o 
   2   9   9       57.67       73.08      7.45 o 
   3   9   9        7.72       13.79      5.84 o 
   4   9   9        0.75        0.74      3.05 o 
   5   9   9       76.41       62.41     11.25 o 
  -6  10   9        0.09        1.76      2.64 o 
  -5  10   9       21.65       16.04      4.35 o 
  -4  10   9       13.31       22.49      5.03 o 
  -3  10   9       79.97       68.56      8.46 o 
  -2  10   9       16.79        4.44      4.63 o 
  -1  10   9       47.77       59.51      7.65 o 
   0  10   9      159.99      140.88     11.13 o 
   1  10   9       21.06       23.70      4.55 o 
   2  10   9      117.26      128.49      9.66 o 
   3  10   9      104.79      120.23     15.83 o 
   4  10   9       72.39       51.37     10.30 o 
   5  10   9       63.33       57.94     11.29 o 
  -6  11   9        9.45        9.06      5.09 o 
  -5  11   9       29.88       37.77      6.75 o 
  -4  11   9        0.95        4.81      7.19 o 
  -3  11   9       25.46       31.12      5.89 o 
  -2  11   9       39.63       43.28      6.73 o 
  -1  11   9      174.73      192.31     14.13 o 
   0  11   9        3.29        0.01      1.76 o 
   1  11   9       44.28       35.04      5.48 o 
   2  11   9       46.03       53.44      6.45 o 
   3  11   9       15.33       17.65      4.92 o 
   4  11   9        6.07        4.69      4.17 o 
   5  11   9        0.61       -0.12      3.22 o 
  -6  12   9        4.61        3.57      3.99 o 
  -5  12   9       76.27       89.47     10.39 o 
  -4  12   9        3.85        4.59      5.11 o 
  -3  12   9       17.30        6.56      2.88 o 
  -2  12   9       32.93       25.32      5.03 o 
  -1  12   9       52.70       49.61      7.09 o 
   0  12   9      348.30      419.73     19.63 o 
   1  12   9      166.26      181.39     12.41 o 
   2  12   9        1.23        4.71      2.61 o 
   3  12   9        0.02        8.61      6.34 o 
   4  12   9       36.34       40.03      9.45 o 
  -5  13   9        0.56        3.09      3.76 o 
  -4  13   9        8.09       14.29      4.51 o 
  -3  13   9       17.79       14.92      4.18 o 
  -2  13   9       22.10       19.73      4.80 o 
  -1  13   9        0.01        1.41      2.22 o 
   0  13   9       64.82       65.01      8.05 o 
   1  13   9        1.86        2.80      2.49 o 
   2  13   9       56.39       38.41      9.29 o 
   3  13   9        0.87        3.19      3.39 o 
   4  13   9        0.46        0.25      3.97 o 
  -5  14   9        0.75       -0.38      3.40 o 
  -4  14   9        9.92       18.97      4.77 o 
  -3  14   9        9.81        3.91      4.98 o 
  -2  14   9        1.54        1.28      5.84 o 
  -1  14   9       23.23       13.59      4.49 o 
   0  14   9       37.31       44.58      6.43 o 
   1  14   9      153.93      171.68     12.28 o 
   2  14   9        0.79        0.56      4.01 o 
   3  14   9       13.42       27.62      7.92 o 
   4  14   9       15.51       12.60      5.73 o 
  -4  15   9        8.00       12.82      7.75 o 
  -3  15   9       29.27       27.13      5.60 o 
  -2  15   9        3.28       -0.18      2.01 o 
  -1  15   9      165.29      200.94     28.35 o 
   0  15   9       32.13       26.23      5.12 o 
   1  15   9        2.51       -0.34      3.46 o 
   2  15   9      115.21      110.93     16.09 o 
   3  15   9       30.69       26.45      8.35 o 
  -4  16   9       22.11       32.38     11.86 o 
  -3  16   9       49.53       44.75      7.11 o 
  -2  16   9        9.71        3.61      6.17 o 
  -1  16   9       13.83       15.32      4.47 o 
   0  16   9        2.37        1.55      1.84 o 
   1  16   9        1.91       15.49      7.46 o 
   2  16   9       32.96       24.97      8.49 o 
  -3  17   9        3.38        6.83      2.74 o 
  -2  17   9       78.83       90.61     10.44 o 
  -1  17   9      137.99      126.40     11.58 o 
   0  17   9       13.23        8.38      3.84 o 
   1  17   9       10.91       16.89      6.90 o 
  -2  18   9        0.86        5.91      3.33 o 
  -1  18   9        0.52       -3.06      4.32 o 
  -1  19   9        1.86        6.67      4.31 o 
  -6   0  10        3.44       10.37      6.90 o 
  -5   0  10       25.16       35.11      9.79 o 
  -4   0  10      547.54      621.37     37.88 o 
  -3   0  10       64.57       40.66      9.69 o 
  -2   0  10       43.46       23.24      7.37 o 
  -1   0  10      148.01      184.45     18.50 o 
   0   0  10       14.77       12.90      5.24 o 
   1   0  10        0.08       -1.01      3.11 o 
   2   0  10        6.34        5.75      4.65 o 
   3   0  10      187.83      209.88     18.21 o 
   4   0  10      156.58      191.58     17.52 o 
  -6   1  10      149.86      138.33     13.47 o 
  -5   1  10      361.15      434.55     24.08 o 
  -4   1  10       25.09       17.31      4.90 o 
  -3   1  10       22.07       27.12      5.67 o 
  -2   1  10       48.39       36.30      6.21 o 
  -1   1  10      217.87      214.46     14.23 o 
   0   1  10       15.09       13.54      3.65 o 
   1   1  10      217.17      235.77     14.18 o 
   2   1  10      189.52      227.57     13.80 o 
   3   1  10        4.47        5.29      2.61 o 
   4   1  10        0.32        3.38      3.04 o 
  -6   2  10       13.69       16.51      6.11 o 
  -5   2  10        2.09        5.04      3.23 o 
  -4   2  10       23.62       34.99      6.36 o 
  -3   2  10      152.39      150.42     12.62 o 
  -2   2  10       85.64       86.87      9.37 o 
  -1   2  10      142.04      141.53     11.57 o 
   0   2  10       59.57       65.23      7.68 o 
   1   2  10       44.37       44.54      6.28 o 
   2   2  10        2.61       -4.52      3.01 o 
   3   2  10      146.47      128.84     10.20 o 
   4   2  10      244.81      239.10     16.40 o 
   5   2  10      118.33      118.29     14.22 o 
  -6   3  10       59.09       64.76      9.19 o 
  -5   3  10       19.88       19.05      4.97 o 
  -4   3  10        1.91        1.70      2.72 o 
  -3   3  10       10.04       18.21      6.22 o 
  -2   3  10       92.01       79.95      9.32 o 
  -1   3  10      191.29      157.08     12.19 o 
   0   3  10      128.71      122.30     10.48 o 
   1   3  10      130.45      130.84     10.68 o 
   2   3  10       99.17      112.63      9.82 o 
   3   3  10        2.89        8.19      3.09 o 
   4   3  10       10.47        9.10      4.14 o 
   5   3  10        9.81        9.00      3.95 o 
  -6   4  10        2.37        4.35      4.78 o 
  -5   4  10       65.09       59.17      8.64 o 
  -4   4  10       10.40       14.98      4.16 o 
  -3   4  10        2.18        3.93      2.25 o 
  -2   4  10      122.38      142.87     11.95 o 
  -1   4  10       60.55       66.69      8.23 o 
   0   4  10       35.56       33.17      5.57 o 
   1   4  10       28.33       30.69      5.49 o 
   2   4  10       92.16       93.78      8.82 o 
   3   4  10       75.06       69.90      7.61 o 
   4   4  10      521.28      476.94     29.82 o 
   5   4  10       41.76       53.04      9.79 o 
  -6   5  10        1.80       -1.28      4.20 o 
  -5   5  10       40.16       42.10      7.11 o 
  -4   5  10       67.10       75.14      9.26 o 
  -3   5  10        0.34        1.17      2.43 o 
  -2   5  10      192.52      209.92     14.62 o 
  -1   5  10      249.57      231.74     17.24 o 
   0   5  10       16.13        6.07      4.28 o 
   1   5  10      105.40      115.79     10.00 o 
   2   5  10        9.30       13.71      3.62 o 
   3   5  10        0.00        2.06      5.70 o 
   4   5  10        1.65        4.73      4.52 o 
   5   5  10       13.42       15.45      5.67 o 
  -6   6  10        3.12        1.76      3.26 o 
  -5   6  10        0.69        2.40      5.40 o 
  -4   6  10      145.11      154.72     19.16 o 
  -3   6  10      264.67      252.24     32.26 o 
  -2   6  10       97.57      122.76     11.14 o 
  -1   6  10        9.93        7.32      3.01 o 
   0   6  10       30.80       20.74      9.52 o 
   1   6  10      282.73      273.65     15.53 o 
   2   6  10       40.12       32.16      5.31 o 
   3   6  10        9.88        6.07      3.00 o 
   4   6  10       47.65       48.29      9.78 o 
   5   6  10        0.39        1.17      2.92 o 
  -5   7  10       39.92       46.60      7.73 o 
  -4   7  10       12.38       12.84      4.40 o 
  -3   7  10       24.02       19.28      5.13 o 
  -2   7  10        0.64       -2.16      3.23 o 
  -1   7  10      140.49      150.15     12.13 o 
   0   7  10        1.78        3.70      2.28 o 
   1   7  10       26.59       20.96      4.44 o 
   2   7  10       29.80       34.30      6.18 o 
   3   7  10        9.44       16.63      7.31 o 
   4   7  10        4.27       16.43      6.47 o 
  -5   8  10       31.42       31.34      6.66 o 
  -4   8  10       11.82       12.05      4.49 o 
  -3   8  10       15.57       16.75      4.80 o 
  -2   8  10        1.59        0.59      2.21 o 
  -1   8  10        4.14        1.12      1.99 o 
   0   8  10       32.40       21.31      4.83 o 
   1   8  10       26.41       36.21      6.77 o 
   2   8  10        3.14        1.99      2.15 o 
   3   8  10       28.04       45.19      9.91 o 
   4   8  10       24.10       18.12      6.18 o 
  -5   9  10        3.53       -3.80      2.53 o 
  -4   9  10        0.00        1.98      2.27 o 
  -3   9  10       37.58       39.47      6.70 o 
  -2   9  10       58.85       73.03      8.92 o 
  -1   9  10        3.17        5.78      3.17 o 
   0   9  10       10.12        6.10      6.49 o 
   1   9  10       31.30       25.43      5.12 o 
   2   9  10       21.00       30.47      5.09 o 
   3   9  10       77.99       69.61     12.44 o 
   4   9  10        9.30        3.49      3.14 o 
  -5  10  10        2.47        8.83      6.34 o 
  -4  10  10        4.61        3.60      5.57 o 
  -3  10  10        3.70        0.75      2.14 o 
  -2  10  10       39.45       36.09      6.55 o 
  -1  10  10       27.68       26.55      5.35 o 
   0  10  10      100.57       95.18     10.51 o 
   1  10  10       43.62       45.33      6.58 o 
   2  10  10      104.86      108.87     15.47 o 
   3  10  10      117.14      127.74     16.75 o 
   4  10  10       18.54       24.40      7.17 o 
  -4  11  10        4.44        2.98      4.72 o 
  -3  11  10       83.04       93.36     11.44 o 
  -2  11  10        8.00       11.35      7.89 o 
  -1  11  10        1.54       -1.87      2.80 o 
   0  11  10       50.42       52.85      7.33 o 
   1  11  10       61.21       61.99      7.64 o 
   2  11  10      269.75      261.69     24.08 o 
   3  11  10       29.74       40.68     11.08 o 
  -4  12  10       97.79       89.07     10.61 o 
  -3  12  10       34.15       33.83      6.19 o 
  -2  12  10       73.34       55.49      7.92 o 
  -1  12  10        4.24        7.03      2.30 o 
   0  12  10       64.91       71.74     12.55 o 
   1  12  10       60.51       46.77      6.65 o 
   2  12  10        5.38       -0.06      3.96 o 
   3  12  10       88.36      101.95     15.32 o 
  -4  13  10       21.81       14.63      6.80 o 
  -3  13  10       69.04       74.13     10.60 o 
  -2  13  10       21.41       17.52      5.01 o 
  -1  13  10        5.83        4.96      6.87 o 
   0  13  10       77.53       87.89      9.51 o 
   1  13  10       18.54       34.80      8.52 o 
   2  13  10       69.04       29.01      8.97 o 
  -3  14  10       25.49       24.33      8.25 o 
  -2  14  10       49.27       43.88      7.11 o 
  -1  14  10       84.62       81.19      9.39 o 
   0  14  10       59.81       71.36      8.80 o 
   1  14  10       11.51       18.76      7.77 o 
  -3  15  10       28.81       27.87      9.20 o 
  -2  15  10       55.31       51.39     10.94 o 
  -1  15  10       32.43       43.10      9.68 o 
   0  15  10       15.17       11.19      5.04 o 
  -2  16  10        5.22       11.35      5.73 o 
  -1  16  10        1.98        6.66      4.17 o 
  -4   1  11       13.39        7.31      3.14 o 
  -3   1  11       10.66        4.53      2.52 o 
  -2   1  11        0.04        1.61      2.68 o 
  -1   1  11        9.25        6.64      5.36 o 
   0   1  11        2.07        1.36      3.91 o 
   1   1  11       49.63       58.35      7.64 o 
   2   1  11        0.36       -1.29      2.82 o 
   3   1  11        0.05       -3.65      2.72 o 
   4   1  11        4.21        5.75      3.91 o 
  -4   2  11       68.49       53.72     12.06 o 
  -3   2  11       21.63       24.21      5.50 o 
  -2   2  11        4.42        2.93      3.92 o 
  -1   2  11       10.24       13.35      6.12 o 
   0   2  11       51.32       75.96      8.73 o 
   1   2  11      106.62       92.98      9.54 o 
   2   2  11       96.81       80.42      8.77 o 
   3   2  11        0.09        0.62      1.88 o 
   4   2  11        1.61        2.79      3.54 o 
  -4   3  11        0.19       -3.04      3.40 o 
  -3   3  11       21.97       29.47     11.36 o 
  -2   3  11        0.06       -2.58      2.98 o 
  -1   3  11        2.13       -1.43      2.61 o 
   0   3  11        5.78        7.84      3.15 o 
   1   3  11        1.23        0.13      3.72 o 
   2   3  11      165.03      139.22     11.50 o 
   3   3  11       14.48       19.37      4.18 o 
   4   3  11        0.00       -1.68      2.86 o 
  -4   4  11       10.23        7.17      4.60 o 
  -3   4  11       11.07       13.64      4.60 o 
  -2   4  11        4.02        8.30      3.82 o 
  -1   4  11       68.59       68.97      8.56 o 
   0   4  11      155.36      174.09     13.34 o 
   1   4  11       38.03       45.24      6.59 o 
   2   4  11       71.74       63.97      7.88 o 
   3   4  11       20.50       32.01     10.86 o 
  -4   5  11       68.29       57.63      8.48 o 
  -3   5  11      263.03      281.48     18.29 o 
  -2   5  11       17.24       17.46      5.60 o 
  -1   5  11        7.82        6.31      2.97 o 
   0   5  11       26.41       22.57      7.11 o 
   1   5  11        0.18        0.77      2.62 o 
   2   5  11      408.82      398.05     19.48 o 
   3   5  11       64.76       67.75     11.86 o 
  -4   6  11      216.25      208.79     16.26 o 
  -3   6  11       37.05       39.31      7.10 o 
  -2   6  11        2.09        2.23      3.35 o 
  -1   6  11       22.83       45.00      6.96 o 
   0   6  11       31.55       21.62      6.10 o 
   1   6  11        0.62        0.42      3.87 o 
   2   6  11       16.10       17.01      4.31 o 
   3   6  11       78.38       94.62     14.44 o 
  -4   7  11        0.01        4.41      5.01 o 
  -3   7  11        9.64       11.51      4.49 o 
  -2   7  11      218.91      247.28     16.77 o 
  -1   7  11       95.45       96.22     10.30 o 
   0   7  11       19.85       21.60      5.27 o 
   1   7  11      261.51      229.51     15.08 o 
   2   7  11       93.27      114.77     23.62 o 
   3   7  11      125.65      129.38     16.73 o 
  -4   8  11      120.40       92.14     14.96 o 
  -3   8  11       32.93       33.14     14.52 o 
  -2   8  11        1.67        5.82      3.64 o 
  -1   8  11       49.93       60.79      8.28 o 
   0   8  11       49.20       58.19      7.91 o 
   1   8  11       77.62       81.09      9.12 o 
   2   8  11       10.81       11.04      5.49 o 
   3   8  11       55.13       60.73     12.01 o 
  -3   9  11        5.27        1.36      3.55 o 
  -2   9  11      158.14      172.06     14.06 o 
  -1   9  11      154.99      166.80     24.97 o 
   0   9  11       50.99       54.95      7.54 o 
   1   9  11      203.41      221.58     14.93 o 
   2   9  11       78.96       74.08     13.26 o 
  -3  10  11       27.34       31.87      9.04 o 
  -2  10  11        4.42        2.01      5.86 o 
  -1  10  11       44.24       34.03     15.22 o 
   0  10  11       37.45       39.84      6.67 o 
   1  10  11       28.14       30.47      5.92 o 
   2  10  11       15.65       12.67      6.61 o 
  -3  11  11        4.35        6.47      4.96 o 
  -2  11  11       28.98       42.17      9.96 o 
  -1  11  11        1.41        0.78      2.92 o 
   0  11  11       15.94       27.82      5.62 o 
  -2  12  11        1.75       -1.74      2.95 o 
  -1  12  11        0.03       -2.15      2.85 o 
   0  12  11        2.41       -1.93      3.27 o 
  -2   0  12        0.01       -0.20      3.76 o 
  -1   0  12        4.10        4.34      2.85 o 
   0   0  12       87.04      102.47     15.39 o 
   1   0  12      287.83      288.98     25.23 o 
   2   0  12        0.24       -4.69      4.18 o 
  -2   1  12      205.44      213.66     16.05 o 
  -1   1  12        8.21        1.12      3.73 o 
   0   1  12       73.91       52.10      7.75 o 
   1   1  12      253.07      257.55     16.92 o 
   2   1  12        9.98       13.07      3.82 o 
  -2   2  12        2.91        3.41      2.82 o 
  -1   2  12       18.40       28.71      8.97 o 
   0   2  12       73.66       79.96      9.58 o 
   1   2  12      105.79       98.14     10.36 o 
  -2   3  12       18.63       14.65      4.30 o 
  -1   3  12       12.23        4.95      8.78 o 
   0   3  12       53.23       62.39      8.62 o 
   1   3  12       13.18       17.32      4.82 o 
  -2   4  12        1.33       -0.07      4.36 o 
  -1   4  12        4.01        1.82      5.47 o 
   0   4  12        3.41        7.48      2.75 o 
   1   4  12       14.91        3.35      5.07 o 
  -2   5  12        0.65        3.87      3.82 o 
  -1   5  12        9.54       12.94      6.54 o 
   0   5  12        7.12       11.34      3.89 o 
   1   5  12       48.98       31.00      5.91 o 
  -2   6  12        0.03       -0.05      2.65 o 
  -1   6  12       12.09       -3.44      3.63 o 
   0   6  12        2.78       -3.01      4.29 o 
  -1   7  12        0.30       -1.87      4.35 o 
   0   7  12       14.14        6.93      4.56 o 
                                                 
